# Supplementary material for: Loss and Gain in the Evolution of the Salmonella enterica Serovar Gallinarum Biovar Pullorum Genome
Source: mSphere. 2019 Apr 3;4(2):e00627-18. doi: 10.1128/mSphere.00627-18 (PMC6449608; doi:10.1128/mSphere.00627-18)
Supplement: TABLE S1 [file mSphere.00627-18-st001.xlsx]

## Sheet: Tab S1
Table S1. Metadata of strains used in this study
aSorted according to the phylogeny
Lineage	Strain Namea	Laboratory ID	Year of isolation	Country of origin	Source	EMBL accession no.	EnteroBase accession no.
Lineage IV	380/99	YZU0071	1999	Brazil	Chicken	ERS2630781	SAL_HA9068AA
	790/01	YZU0068	2001	Brazil	Chicken	ERS2630778	SAL_HA9267AA
	395/00	YZU0086	2000	Brazil	Chicken	ERS2630796	SAL_HA9039AA
	RKS2243	YZU0087	-	-	Chicken	ERS2630797	SAL_HA9264AA
	RKS2249	YZU0088	-	-	Chicken	ERS2630798	SAL_HA9254AA
	2095/85	YZU0066	1985	United Kingdom	Chicken	ERS2630776	SAL_HA9056AA
	RKS5042	YZU0062	-	-	Chicken	ERS2630772	SAL_HA9257AA
	2872/86	YZU0065	1986	United Kingdom	Chicken	ERS2630775	SAL_HA9266AA
Lineage III	6206	YZU0093	1962	Jiangsu, China	Chicken	ERS2630803	SAL_HA9017AA
	S97297	YZU0097	1982	Jiangsu, China	Chicken	ERS2630807	SAL_HA9067AA
	S97212	YZU0095	1973	Jiangsu, China	Chicken	ERS2630805	SAL_HA9042AA
	6802	YZU0077	1968	Jiangsu, China	Chicken	ERS2630787	SAL_HA9046AA
	7102	YZU0011	1971	Jiangsu, China	Chicken	ERS2630725	SAL_HA9081AA
	6701	YZU0094	1967	Jiangsu, China	Chicken	ERS2630804	SAL_HA9074AA
	S08044	YZU0035	2008	Jiangsu, China	Chicken	ERS2630749	SAL_HA9035AA
	1320	YZU0050	2013	Jiangsu, China	Chicken	ERS2630764	SAL_HA9029AA
	660/98	YZU0070	1998	Brazil	Chicken	ERS2630780	SAL_HA9013AA
	I ex	YZU0063	-	Denmark	Chicken	ERS2630773	SAL_HA9252AA
	3	YZU0072	-	-	Chicken	ERS2630782	SAL_HA9265AA
	SP1403	YZU0064	-	-	Chicken	ERS2630774	SAL_HA9263AA
	S188/86	YZU0101	1986	United Kingdom	Chicken viscera	ERS2630810	SAL_HA9010AA
	457/01	YZU0069	2001	Brazil	Chicken	ERS2630779	SAL_HA9076AA
	449/87	YZU0067	1987	United Kingdom	Chicken	ERS2630777	SAL_HA9063AA
Lineage II	S08029	YZU0079	2008	Henan, China	Chicken	ERS2630789	SAL_HA9024AA
	S97222	YZU0080	1973	Jiangsu, China	Chicken	ERS2630790	SAL_HA9064AA
	6801	YZU0078	1968	Jiangsu, China	Chicken	ERS2630788	SAL_HA9065AA
Lineage I	6703	YZU0008	1967	Jiangsu, China	Chicken	ERS2630722	SAL_HA9053AA
	6702	YZU0089	1967	Jiangsu, China	Chicken	ERS2630799	SAL_HA9045AA
	S08008	YZU0057	2008	Jiangsu, China	Chicken	ERS2630767	SAL_HA9023AA
	S090418zyqC13	YZU0040	2009	Jiangsu, China	Chicken	ERS2630754	SAL_HA9044AA
	S090418zyqC12	YZU0039	2009	Jiangsu, China	Chicken	ERS2630753	SAL_HA9011AA
	S090418zyqC15	YZU0041	2009	Jiangsu, China	Chicken	ERS2630755	SAL_HA9021AA
	S090418zyqC10	YZU0058	2009	Shandong, China	Chicken	ERS2630768	SAL_HA9054AA
	S090418zyqC6	YZU0043	2009	Shandong, China	Chicken	ERS2630757	SAL_HA9048AA
	14-92	YZU0186	2014	Henan, China	Yolk sac	ERS2630812	SAL_KA6189AA
	14-82	YZU0128	2014	Henan, China	Yolk sac	ERS2630811	SAL_KA6191AA
	20-56	YZU0060	2014	Anhui, China	Wind egg	ERS2630770	SAL_HA9055AA
	20-23	YZU0059	2014	Anhui, China	Wind egg	ERS2630769	SAL_HA9070AA
	20-69	YZU0084	2014	Anhui, China	Hatching egg	ERS2630794	SAL_HA9026AA
	13-62	YZU0100	2014	Henan, China	Yolk sac	ERS2630809	SAL_HA9084AA
	S081014C7	YZU0038	2008	Jiangsu, China	Chicken	ERS2630752	SAL_HA9051AA
	31	YZU0061	-	Denmark	Chicken	ERS2630771	SAL_HA9253AA
	S081014C19	YZU0037	2008	Jiangsu, China	Chicken	ERS2630751	SAL_HA9027AA
	S9852	YZU0098	1998	Jiangsu, China	Chicken	ERS2630808	SAL_HA9259AA
	S9847	YZU0025	1998	Jiangsu, China	Chicken liver	ERS2630739	SAL_HA9040AA
	6202	YZU0003	1962	Jiangsu, China	Chicken	ERS2630717	SAL_HA8202AA
	13-82	YZU0076	2014	Henan, China	Yolk sac	ERS2630786	SAL_HA9019AA
	6504	YZU0005	1965	Jiangsu, China	Chicken	ERS2630719	SAL_HA9066AA
	6201	YZU0002	1962	Jiangsu, China	Chicken	ERS2630716	SAL_HA6504AA
	S9876	YZU0026	1998	Jiangsu, China	Chicken	ERS2630740	SAL_HA9072AA
	1215	YZU0047	2012	Anhui, China	Chicken	ERS2630761	SAL_HA9018AA
	S08024	YZU0033	2008	Henan, China	Chicken liver	ERS2630747	SAL_HA9082AA
	S07023	YZU0031	2007	Jiangsu, China	Chicken liver	ERS2630745	SAL_HA9268AA
	6710	YZU0009	1967	Jiangsu, China	Chicken	ERS2630723	SAL_HA9012AA
	6210	YZU0004	1962	Jiangsu, China	Chicken	ERS2630718	SAL_HA9069AA
	C79-13	YZU0012	-	Beijing, China	Chicken	ERS2630726	SAL_HA9258AA
	6508	YZU0006	1965	Jiangsu, China	Chicken	ERS2630720	SAL_HA9057AA
	6509	YZU0007	1965	Jiangsu, China	Chicken	ERS2630721	SAL_HA9038AA
	B8607	YZU0015	1986	Beijing, China	Chicken	ERS2630729	SAL_HA9034AA
	S9833	YZU0081	1998	Jiangsu, China	Chicken	ERS2630791	SAL_HA9052AA
	17-30	YZU0083	2014	Henan, China	Yolk sac	ERS2630793	SAL_HA9043AA
	S97289	YZU0020	1979	Jiangsu, China	Chicken	ERS2630734	SAL_HA9031AA
	S9404	YZU0085	1994	Shaanxi, China	Chicken	ERS2630795	SAL_HA9059AA
	B8611	YZU0016	1986	Beijing, China	Chicken	ERS2630730	SAL_HA9033AA
	S9886	YZU0027	1998	Jiangsu, China	Chicken	ERS2630741	SAL_HA9256AA
	S03021	YZU0028	2003	Jiangsu, China	Chicken	ERS2630742	SAL_HA9041AA
	1204	YZU0044	2012	Jiangsu, China	Chicken	ERS2630758	SAL_HA9032AA
	S0504	YZU0073	2005	Jiangsu, China	Chicken	ERS2630783	SAL_HA9078AA
	17-70	YZU0092	2014	Henan, China	Yolk sac	ERS2630802	SAL_HA9077AA
	S081014C16	YZU0036	2008	Henan, China	Chicken	ERS2630750	SAL_HA9075AA
	S06013	YZU0030	2006	Jiangsu, China	Chicken	ERS2630744	SAL_HA9037AA
	S08018	YZU0032	2008	Anhui, China	Chicken liver	ERS2630746	SAL_HA9028AA
	S090414zyqC4	YZU0042	2009	Jiangsu, China	Goose	ERS2630756	SAL_HA9255AA
	S08026	YZU0034	2008	Anhui, China	Chicken liver	ERS2630748	SAL_HA9062AA
	SLH30	YZU0056	2006	Jiangsu, China	Chicken	ERS2630766	SAL_HA9262AA
	S9835	YZU0024	1998	Jiangsu, China	Chicken	ERS2630738	SAL_HA9060AA
	1306	YZU0048	2013	Jiangsu, China	Chicken	ERS2630762	SAL_HA9058AA
	S04021	YZU0029	2004	Jiangsu, China	Chicken	ERS2630743	SAL_HA9061AA
	1331	YZU0051	2013	Jiangsu, China	Chicken	ERS2630765	SAL_HA9015AA
	1211	YZU0045	2012	Jiangsu, China	Chicken	ERS2630759	SAL_HA9080AA
	1213	YZU0046	2012	Jiangsu, China	Chicken	ERS2630760	SAL_HA9071AA
	1314	YZU0049	2013	Jiangsu, China	Chicken	ERS2630763	SAL_HA9014AA
	S98116	YZU0075	1997	Xinjiang, China	Chicken	ERS2630785	SAL_HA9047AA
	S9881	YZU0090	1998	Jiangsu, China	Chicken	ERS2630800	SAL_HA9049AA
	S98109	YZU0023	1998	Shaanxi, China	Chicken	ERS2630737	SAL_HA9020AA
	S9303	YZU0017	1993	Shaanxi, China	Chicken	ERS2630731	SAL_HA9050AA
	S9804	YZU0022	1998	Jiangsu, China	Chicken	ERS2630736	SAL_HA9025AA
	SC14-H	YZU0091	2003	Sichuan, China	Chicken	ERS2630801	SAL_HA9261AA
	1001	YZU0082	-	China	Chicken	ERS2630792	SAL_HA9260AA
	6803	YZU0010	1968	Jiangsu, China	Chicken	ERS2630724	SAL_HA9073AA
	B8605	YZU0014	1986	Beijing, China	Chicken	ERS2630728	SAL_HA9085AA
	B8604	YZU0013	1986	Beijing, China	Chicken	ERS2630727	SAL_HA9079AA
	S97377	YZU0074	1980	Jiangsu, China	Chicken	ERS2630784	SAL_HA9036AA
	S97244	YZU0096	1973	Jiangsu, China	Chicken	ERS2630806	SAL_HA9083AA
	S97323	YZU0021	1985	Jiangsu, China	Chicken	ERS2630735	SAL_HA9022AA
	S97262	YZU0019	1978	Jiangsu, China	Chicken	ERS2630733	SAL_HA9030AA
	S9720X	YZU0018	1973	Jiangsu, China	Chicken	ERS2630732	SAL_HA9016AA
