# Supplementary material for: Loss and Gain in the Evolution of the Salmonella enterica Serovar Gallinarum Biovar Pullorum Genome
Source: mSphere. 2019 Apr 3;4(2):e00627-18. doi: 10.1128/mSphere.00627-18 (PMC6449608; doi:10.1128/mSphere.00627-18)
Supplement: TABLE S2 [file mSphere.00627-18-st002.xlsx]

## Sheet: Tab S3
Table S2. Antibiogram achieved from both genotype and phenotype
aSorted according to the phylogeny
bGenotype and phenotype discrepancies were indicated by underlines
AMP, ampicillin; CFZ, cefazolin; TMP, trimethoprim; STR, streptomycin; SMZ, sulfamethoxazole; TET, tetracycline; NAL, nalidixic acid; (), MIC breakpoint, mg/L
	= Resistant, degree is indicated by color shade
Lineage	Strain Namea	Laboratory ID	Genotypeb	Phenotypeb
				AMP (32)	CFZ (8)	TMP (4)	STR (64)	SMZ (76)	TET (16)	NAL (32)
Lineage IV	380/99	YZU0071	gyrA (S83F)	0.5	1	0.0625	8	1.1875	1	512
	790/01	YZU0068		0.5	1	0.5	4	9.5	1	2
	395/00	YZU0086		0.5	1	0.125	4	2.375	1	2
	RKS2243	YZU0087		0.5	0.5	0.0625	8	1.1875	0.5	1
	RKS2249	YZU0088		0.5	0.5	0.0625	8	1.1875	1	1
	2095/85	YZU0066		0.5	1	0.25	8	4.75	1	4
	RKS5042	YZU0062		0.5	1	0.125	4	2.375	1	4
	2872/86	YZU0065		0.5	1	0.125	8	2.375	1	4
Lineage III	6206	YZU0093		1	0.5	0.0625	16	1.1875	1	2
	S97297	YZU0097		0.5	0.5	0.0625	4	1.1875	0.5	2
	S97212	YZU0095		0.5	0.5	0.0625	4	1.1875	1	2
	6802	YZU0077		1	1	0.0625	4	1.1875	0.5	4
	7102	YZU0011		0.5	0.5	0.0625	8	1.1875	2	4
	6701	YZU0094		1	1	0.125	4	2.375	0.5	1
	S08044	YZU0035		0.5	1	0.25	8	4.75	4	4
	1320	YZU0050	gyrA (S83F)	4	1	0.0625	8	1.1875	4	512
	660/98	YZU0070		0.5	0.5	0.0625	2	1.1875	0.5	2
	I ex	YZU0063		0.5	0.5	0.5	32	9.5	1	4
	3	YZU0072		0.5	0.5	0.125	4	2.375	1	2
	SP1403	YZU0064		0.5	1	0.0625	4	1.1875	1	4
	S188/86	YZU0101		0.5	1	0.0625	4	1.1875	1	4
	457/01	YZU0069	gyrA (S83F)	0.5	0.5	0.0625	8	1.1875	1	512
	449/87	YZU0067		0.5	1	0.125	8	2.375	1	4
Lineage II	S08029	YZU0079		0.5	1	0.125	8	2.375	1	2
	S97222	YZU0080		1	1	0.125	8	2.375	1	8
	6801	YZU0078		0.5	2	0.0625	8	1.1875	0.5	1
Lineage I	6703	YZU0008		0.5	1	0.0625	8	1.1875	1	4
	6702	YZU0089		0.5	1	0.0625	8	1.1875	0.5	2
	S08008	YZU0057	blaTEM-1b, sul2	512	16	4	16	76	4	4
	S090418zyqC13	YZU0040	blaTEM-1b, sul2, gyrA (S83F)	512	8	0.25	4	4.75	2	512
	S090418zyqC12	YZU0039	blaTEM-1b, sul2, gyrA (S83F)	512	8	0.5	4	9.5	4	512
	S090418zyqC15	YZU0041	blaTEM-1b, sul2, gyrA (S83F)	512	8	0.5	8	9.5	4	512
	S090418zyqC10	YZU0058	blaTEM-1b, sul2, gyrA (S83F)	512	8	0.5	8	9.5	4	512
	S090418zyqC6	YZU0043	blaTEM-1b, sul2, gyrA (S83F)	512	8	0.5	4	9.5	2	512
	14-92	YZU0186	blaTEM-1b, sul2, tetA, gyrA (S83F)	512	8	0.5	4	9.5	128	512
	14-82	YZU0128	blaTEM-1b, sul2, tetA, gyrA (S83F)	512	8	0.5	4	9.5	128	512
	20-56	YZU0060	blaTEM-1b, sul2, tetA, gyrA (S83F)	512	8	0.5	4	9.5	128	512
	20-23	YZU0059	blaTEM-1b, sul2, gyrA (S83F)	512	8	0.25	4	4.75	1	512
	20-69	YZU0084	blaTEM-1b, sul2, gyrA (S83F)	512	8	0.5	4	9.5	1	512
	13-62	YZU0100	blaTEM-1b, sul2, tetA, gyrA (S83F)	512	8	0.25	4	4.75	128	512
	S081014C7	YZU0038		2	1	0.0625	4	1.1875	4	4
	31	YZU0061		0.5	1	0.125	2	2.375	0.5	2
	S081014C19	YZU0037		0.5	1	0.125	8	2.375	4	4
	S9852	YZU0098		0.5	1	0.0625	4	1.1875	1	2
	S9847	YZU0025		0.5	1	0.125	2	2.375	2	4
	6202	YZU0003	strAB, sul2, tetA	0.5	1	0.5	256	9.5	512	4
	13-82	YZU0076	gyrA (S83F)	2	1	0.125	4	2.375	1	512
	6504	YZU0005	strAB, sul2, tetA, gyrA (S83F)	0.5	1	0.5	256	9.5	512	512
	6201	YZU0002	strAB, sul2, tetA, gyrA (S83F)	0.5	1	0.25	256	4.75	256	512
	S9876	YZU0026		0.5	1	0.125	4	2.375	4	4
	1215	YZU0047		2	2	0.25	8	4.75	4	512
	S08024	YZU0033	gyrA (S83F)	0.5	1	0.125	4	2.375	4	512
	S07023	YZU0031	gyrA (S83F)	0.5	2	0.25	4	4.75	4	512
	6710	YZU0009		0.5	1	0.0625	4	1.1875	2	4
	6210	YZU0004		0.5	1	0.0625	4	1.1875	2	4
	C79-13	YZU0012		1	1	0.0625	4	1.1875	2	4
	6508	YZU0006		0.5	1	0.125	2	2.375	2	4
	6509	YZU0007		0.5	1	0.0625	4	1.1875	2	4
	B8607	YZU0015		0.5	1	0.0625	2	1.1875	2	4
	S9833	YZU0081		1	2	0.125	4	2.375	1	4
	17-30	YZU0083	gyrA (S83F)	1	2	0.125	4	2.375	1	512
	S97289	YZU0020		0.5	1	0.125	4	2.375	2	4
	S9404	YZU0085		2	1	0.125	4	2.375	1	4
	B8611	YZU0016		0.5	1	0.0625	2	1.1875	2	4
	S9886	YZU0027	dfrA17, aadA5, sul1, tetA	0.5	1	64	8	1216	2	4
	S03021	YZU0028	dfrA17, aadA5, sul1, tetA, gyrA (S83F)	0.5	1	64	8	1216	256	512
	1204	YZU0044	dfrA17, aadA5, sul1, tetA, gyrA (S83F)	2	1	64	8	1216	256	512
	S0504	YZU0073	dfrA17, aadA5, sul1, tetA, gyrA (S83F)	0.5	1	64	8	1216	64	512
	17-70	YZU0092	dfrA17, aadA5, sul1, tetA, gyrA (S83F)	1	1	64	8	1216	64	512
	S081014C16	YZU0036	gyrA (S83F)	0.5	2	0.25	4	4.75	2	512
	S06013	YZU0030	dfrA17, aadA5, sul1, tetA, gyrA (S83F)	0.5	1	64	8	1216	256	512
	S08018	YZU0032	dfrA17, sul1, tetA, gyrA (S83F)	0.5	1	64	4	1216	128	512
	S090414zyqC4	YZU0042	dfrA17, sul1, tetA, gyrA (S83F)	0.5	1	64	4	1216	256	512
	S08026	YZU0034	dfrA17, sul1, tetA, gyrA (S83F)	0.5	1	64	4	1216	256	512
	SLH30	YZU0056	gyrA (S83F)	1	2	0.25	8	4.75	4	512
	S9835	YZU0024		1	2	0.125	4	2.375	4	8
	1306	YZU0048	gyrA (S83F)	1	2	0.25	8	4.75	4	512
	S04021	YZU0029	gyrA (S83F)	1	2	0.25	2	4.75	4	512
	1331	YZU0051	gyrA (S83F)	2	2	0.25	8	4.75	4	512
	1211	YZU0045	gyrA (S83F)	4	2	1	8	19	4	512
	1213	YZU0046	gyrA (S83F)	1	2	0.25	4	4.75	4	512
	1314	YZU0049	gyrA (S83F)	0.5	1	0.125	2	2.375	2	512
	S98116	YZU0075		0.5	1	0.0625	2	1.1875	1	4
	S9881	YZU0090		1	2	0.0625	4	1.1875	1	4
	S98109	YZU0023	blaTEM-1b, strAB, sul2, tetA	512	8	0.25	256	4.75	256	4
	S9303	YZU0017	blaTEM-1b, strAB, sul2, tetA	512	8	0.25	256	4.75	256	4
	S9804	YZU0022	blaTEM-1b, strAB, sul2	512	8	0.25	128	4.75	4	4
	SC14-H	YZU0091	blaTEM-1b, strAB, sul2, tetA	512	8	0.125	256	2.375	128	4
	1001	YZU0082		0.5	1	0.0625	4	1.1875	1	4
	6803	YZU0010		0.5	1	0.0625	2	1.1875	2	8
	B8605	YZU0014		0.5	1	0.0625	4	1.1875	2	4
	B8604	YZU0013		0.5	1	0.0625	4	1.1875	2	4
	S97377	YZU0074		0.5	1	0.0625	2	1.1875	0.5	4
	S97244	YZU0096		1	1	0.0625	2	1.1875	1	4
	S97323	YZU0021		0.5	1	0.125	2	2.375	2	8
	S97262	YZU0019		0.5	1	0.125	2	2.375	2	4
	S9720X	YZU0018		0.5	1	0.125	4	2.375	2	4
