# Supplementary material for: Loss and Gain in the Evolution of the Salmonella enterica Serovar Gallinarum Biovar Pullorum Genome
Source: mSphere. 2019 Apr 3;4(2):e00627-18. doi: 10.1128/mSphere.00627-18 (PMC6449608; doi:10.1128/mSphere.00627-18)
Supplement: TABLE S3 [file mSphere.00627-18-st003.xlsx]

## Sheet: Tab S5
Table S3. Estimation of emergence dates and clock rates
MDR, multidrug resistance; NalR, nalidixic acid resistance
Node	Mean date of emergence (95% CI)	Mean clock rate	Additional information
N01	914 (565-1273)	1.92e-07	MRCA
N02	1802 (1729-1868)	1.33e-07	MRCA of Lineage IV
N03	1827 (1760-1889)	1.44e-07
N04	1857 (1795-1914)	1.69e-07	Potential transmission: Americas -> Europe
N05	1954 (1932-1971)	3e-07
N06	1984 (1981-1986)	1.87e-07
N07	1830 (1762-1892)	1.52e-07
N08	1873 (1809-1933)	1.97e-07
N09	1064 (753-1362)	1.71e-07	MRCA of Lineage I, II, III
N10	1154 (845-1436)	1.64e-07	MRCA of Lineage I, II
N11	1688 (1595-1776)	2.42e-07	MRCA of lineage I
N12	1721 (1632-1802)	1.58e-07
N13	1772 (1698-1844)	1.7e-07
N14	1814 (1748-1876)	1.95e-07
N15	1905 (1882-1926)	3.26e-07
N16	1907 (1884-1928)	1.49e-07
N17	1921 (1901-1940)	1.96e-07
N18	1960 (1958-1962)	2.78e-07
N19	1962 (1960-1965)	1.48e-07
N20	1964 (1962-1965)	1.46e-07
N21	1928 (1908-1946)	9.75e-08
N22	1930 (1912-1948)	1.42e-07
N23	1935 (1917-1952)	1.41e-07
N24	1950 (1932-1967)	1.61e-07
N25	1952 (1936-1969)	1.52e-07	Transmission: Central-eastern China -> Western China
N26	1958 (1942-1973)	1.59e-07
N27	1983 (1976-1990)	1.77e-07	MDR clade
N28	1989 (1984-1992)	1.53e-07
N29	1989 (1984-1995)	1.79e-07
N30	1952 (1942-1960)	1.32e-07
N31	1954 (1945-1961)	1.51e-07
N32	1960 (1952-1967)	1.45e-07
N33	1963 (1957-1969)	1.57e-07
N34	1965 (1959-1970)	1.57e-07
N35	1968 (1963-1972)	1.56e-07
N36	1956 (1947-1963)	1.62e-07
N37	1983 (1979-1986)	1.43e-07
N38	1982 (1970-1992)	1.53e-07	NalR clade
N39	1985 (1975-1995)	1.51e-07
N40	1998 (1992-2003)	2.09e-07
N41	2001 (1997-2004)	1.65e-07
N42	2003 (1999-2007)	1.67e-07
N43	2011 (2008-2012)	1.81e-07
N44	1938 (1920-1955)	1.66e-07
N45	1943 (1926-1959)	1.63e-07
N46	1969 (1955-1981)	2.58e-07	MDR clade
N47	1982 (1972-1990)	2.35e-07
N48	1987 (1979-1995)	1.74e-07
N49	1988 (1981-1996)	1.57e-07
N50	1997 (1990-2003)	2.01e-07
N51	2001 (1996-2006)	1.63e-07
N52	1996 (1989-2003)	1.92e-07
N53	1985 (1975-1993)	1.63e-07
N54	1992 (1984-1999)	2.16e-07
N55	1945 (1928-1960)	1.55e-07
N56	1956 (1941-1969)	1.76e-07
N57	1974 (1969-1978)	2.04e-07
N58	1985 (1983-1986)	1.57e-07
N59	1916 (1895-1934)	2.06e-07
N60	1937 (1924-1949)	2.94e-07	MDR clade
N61	1952 (1944-1958)	3.41e-07
N62	1961 (1959-1962)	2.91e-07
N63	1933 (1911-1955)	1.69e-07
N64	1967 (1949-1986)	2.36e-07
N65	1999 (1992-2005)	2.56e-07
N66	1777 (1699-1845)	1.54e-07
N67	1777 (1709-1851)	1.52e-07
N68	1939 (1897-1974)	1.93e-07
N69	1972 (1955-1987)	1.82e-07	MDR clade
N70	1990 (1978-2001)	1.55e-07
N71	2006 (2004-2009)	1.95e-07
N72	2008 (2007-2009)	1.84e-07
N73	2008 (2006-2009)	1.57e-07
N74	2008 (2007-2009)	1.65e-07
N75	1982 (1967-1994)	1.73e-07
N76	2010 (2006-2013)	2.18e-07
N77	1997 (1988-2005)	1.84e-07
N78	2000 (1992-2006)	1.65e-07
N79	2002 (1995-2009)	1.63e-07
N80	1936 (1916-1952)	2.15e-07
N81	1912 (1876-1941)	2.7e-07	MRCA of Lineage II
N82	1940 (1921-1958)	1.75e-07
N83	1735 (1657-1812)	1.79e-07	MRCA of Lineage III
N84	1751 (1677-1826)	1.56e-07
N85	1861 (1801-1919)	1.86e-07
N86	1894 (1835-1947)	1.78e-07
N87	1804 (1740-1870)	1.68e-07
N88	1869 (1823-1908)	1.84e-07	Transmission: China -> ? -> Europe
N89	1948 (1946-1949)	1.91e-07
N90	1892 (1855-1930)	1.73e-07
N91	1976 (1968-1983)	2.83e-07
N92	1982 (1975-1986)	1.73e-07
N93	1741 (1660-1814)	1.53e-07
N94	1853 (1799-1910)	1.83e-07
N95	1856 (1802-1911)	1.54e-07
N96	1960 (1956-1962)	1.75e-07
YZU0012	1965	-
YZU0061	1952	-
YZU0062	1986	-
YZU0063	1949	-
YZU0064	1953	-
YZU0072	1949	-
YZU0082	1971	-
YZU0087	1966	-
YZU0088	1993	-
