# Supplementary material for: Loss and Gain in the Evolution of the Salmonella enterica Serovar Gallinarum Biovar Pullorum Genome
Source: mSphere. 2019 Apr 3;4(2):e00627-18. doi: 10.1128/mSphere.00627-18 (PMC6449608; doi:10.1128/mSphere.00627-18)
Supplement: TABLE S4 [file mSphere.00627-18-st004.xlsx]

## Sheet: Tab S6
Table S4. Pseudogenes and gene deletions
Ent, Salmonella enterica serovar Enteritidis; Gal, S. serovar Gallinarum biovar Gallinarum; Pul, S. serovar Gallinarum biovar Pullorum
	=Pseudogene
	=Gene deletion
	=Virulence factor
	=Metabolic related gene
Index	Reference locustag	Ent locustag(s)	Gal locustag(s)	Pul plasmid locustag(s)	Gene	Product	Variantion	DNA level	Protein level	MRCA	Notes
1	SEN_RS00095	SEN_RS00095	SG_RS00095	-	-	Hypothetical protein	Stop codon gained	c.757C>T	p.Gln253*	Gal&Pul
2	SEN_RS00125	SEN_RS00125	SG_RS00125	-	bcfE	Fimbrial protein BcfE	Frameshift	c.8_9delGA	p.Arg3fs	MRCA (N01)
3	SEN_RS00195	SEN_RS00195	SG_RS00195	-	-	Arylsulfatase	Stop codon gained	c.1187G>A	p.Trp396*	MRCA (N01)
4	SEN_RS00210	SEN_RS00210	SG_RS00210	-	-	Glycoside hydrolase family 31 protein	Stop codon gained	c.63G>A	p.Trp21*	Lineage I (N11)
5	SEN_RS00215	SEN_RS00215	SG_RS23925,SG_RS23930	-	-	MFS transporter	Frameshift	c.691delA	p.Ser233fs	Gal&Pul
6	SEN_RS00310	SEN_RS00310	SG_RS00305	-	citE2	Citrate (pro-3S)-lyase subunit beta	Frameshift	c.455_530delTGGCGGCATTTGATTACGTGATGGATATGGGCACCAGCCGGGGCGATGGCACCGAGCTGTTCTACGCCCGCTGCGC	p.Leu152fs	MRCA (N01)
7	SEN_RS24130	SEN_RS24130	SG_RS23935	-	-	Hypothetical protein	-	-	-	Ancestry
8	SEN_RS24135	SEN_RS24135	SG_RS23940	-	-	Hypothetical protein	-	-	-	Ancestry
9	SEN_RS00430	SEN_RS00430	SG_RS00425	-	-	Phosphatase	Stop codon gained	c.929C>A	p.Ser310*	MRCA (N01)
10	SEN_RS22800	SEN_RS22800	SG_RS22545	-	-	Hypothetical protein	-	-	-	Ancestry
11	SEN_RS00585	SEN_RS00585	SG_RS00575	-	leuA	2-isopropylmalate synthase	Stop codon gained	c.1366C>T	p.Gln456*	MRCA (N01)
12	SEN_RS00600	SEN_RS00600	SG_RS00590	-	ilvI	Acetolactate synthase 3 large subunit	Frameshift	c.541delA	p.Met181fs	MRCA (N01)
13	SEN_RS00670	SEN_RS00670	SG_RS00660	-	ddlB	D-alanine--D-alanine ligase	Stop codon gained	c.759G>A	p.Trp253*	MRCA (N01)
14	SEN_RS24140	SEN_RS24140	SG_RS23945	-	-	Hypothetical protein	-	-	-	Ancestry
15	SEN_RS00815	SEN_RS00815	SG_RS00805	-	yacH	DUF3300 domain-containing protein	Frameshift	c.309_310insA	p.Thr104fs	MRCA (N01)
16	SEN_RS00910	SEN_RS00910	SG_RS00900	-	stiC	Fimbrial biogenesis outer membrane usher protein	Stop codon gained	c.1611G>A	p.Trp537*	Gal&Pul
17	SEN_RS22810	SEN_RS22810	SG_RS22555	-	-	Hypothetical protein	-	-	-	Ancestry
18	SEN_RS01010	SEN_RS01010	SG_RS01000	-	stfA	Fimbrial protein	Gene fusion	NC_011294.1:g.232717_233200del	-	Lineage III (N83)
19	SEN_RS01015	SEN_RS01015	SG_RS01005	-	stfC	Outer membrane usher protein	Stop codon gained	c.1360C>T	p.Gln454*	MRCA (N01)
20	SEN_RS01030	SEN_RS01030	SG_RS01020	-	stfF	Fimbrial protein SteE	Stop codon gained	c.48_49delACinsGT	p.Gln17*	Gal&Pul
21	SEN_RS01040	SEN_RS01040	SG_RS01030	-	yadU	DUF2544 domain-containing protein	Stop codon gained	c.193C>T	p.Gln65*	Lineage III (N83)
22	SEN_RS01085	SEN_RS01085	SG_RS01075	-	cdaR	CdaR family transcriptional regulator	Frameshift	c.10_13delTGGC	p.Trp4fs	MRCA (N01)
23	SEN_RS01090	SEN_RS01090	-	-	-	Viral enhancing factor	Deletion	NC_011294.1:g.249071_252331	p.0?	Gal&Pul	ROD4
24	SEN_RS01100	SEN_RS01100	SG_RS01085	-	-	MFS transporter	Frameshift	c.93_94insG	p.Leu32fs	Lineage I (N11)
25	SEN_RS24145	SEN_RS24145	SG_RS23950	-	-	Hypothetical protein	-	-	-	Ancestry
26	SEN_RS22820	SEN_RS22820	SG_RS22570	-	-	Hypothetical protein	-	-	-	Ancestry
27	SEN_RS01375	SEN_RS01375	-	-	impA	Type VI secretion system protein ImpA	Deletion	NC_011294.1:g.309312_317041del	p.0?	Gal&Pul	SPI-6
28	SEN_RS01380	SEN_RS01380	-	-	-	SciB domain protein	Deletion	-	-	Ancestry	SPI-6
29	SEN_RS01385	SEN_RS01385	-	-	-	DUF2195 family protein	Deletion	NC_011294.1:g.309312_317041del	p.0?	Gal&Pul	SPI-6
30	SEN_RS01390	SEN_RS01390	-	-	-	DUF2778 domain-containing protein	Deletion	NC_011294.1:g.309312_317041del	p.0?	Gal&Pul	SPI-6
31	SEN_RS22830	SEN_RS22830	-	-	-	Hypothetical protein	Deletion	NC_011294.1:g.309312_317041del	p.0?	Gal&Pul	SPI-6
32	SEN_RS01395	SEN_RS01395	-	-	-	Hypothetical protein	Deletion	NC_011294.1:g.309312_317041del	p.0?	Gal&Pul	SPI-6
33	SEN_RS01400	SEN_RS01400	-	-	-	Type IV secretion protein Rhs	Deletion	NC_011294.1:g.309312_317041del	p.0?	Gal&Pul	SPI-6
34	SEN_RS01405	SEN_RS01405	-	-	-	Hypothetical protein	Deletion	NC_011294.1:g.309312_317041del	p.0?	Gal&Pul	SPI-6
35	SG_RS01370	-	SG_RS01370	-	-	Hypothetical protein	Frameshift	c.363_364insG	p.His124fs	MRCA (N01)	SPI-6
36	SG_RS01460	-	SG_RS01460	-	-	Hypothetical protein	-	-	-	Ancestry	SPI-6
37	SG_RS01465	-	SG_RS01465	-	-	Superfamily I DNA and RNA helicase and helicase subunit-like protein	Stop codon gained	c.104G>A	p.Trp35*	Lineage III (N83)	SPI-6
38	SG_RS01475	-	SG_RS01475	-	-	Hypothetical protein	Frameshift	c.24delA	p.Lys8fs	MRCA (N01)	SPI-6
39	SG_RS01485	-	SG_RS01485	-	-	DUF3987 domain-containing protein	Frameshift	c.920delA	p.Asn307fs	MRCA (N01)	SPI-6
40	SG_RS22595	-	SG_RS22595	-	-	Transposase	-	-	-	Ancestry	SPI-6
41	SEN_RS01415	SEN_RS01415	-	-	-	Hypothetical protein	Frameshift	c.120_121delGCinsA	p.Pro41fs	Gal&Pul	SPI-6
42	SEN_RS01420	SEN_RS01420	SG_RS01525	-	-	Sugar tyrosine-protein kinase	Stop codon gained	c.397C>T	p.Gln133*	Gal&Pul	SPI-6
43	SEN_RS24150	SEN_RS24150	SG_RS23960	-	-	Type IV secretion protein Rhs	-	-	-	Ancestry	SPI-6
44	SEN_RS01430	SEN_RS01430	SG_RS22615	-	symE	Type I toxin-antitoxin system SymE family toxin	Frameshift	c.240delG	p.Ala82fs	Gal&Pul	SPI-6
45	SEN_RS22840	SEN_RS22840	SG_RS01535	-	-	Hypothetical protein	Frameshift	c.90dupG	p.Pro31fs	Gal&Pul	SPI-6
46	SEN_RS24155	SEN_RS24155	SG_RS23965	-	-	Hypothetical protein	-	-	-	Ancestry	SPI-6
47	SEN_RS01465	SEN_RS01465	SG_RS22620	-	-	Transcriptional activator PerC	Stop codon gained	c.148C>T	p.Gln50*	Gal&Pul	SPI-6
48	SEN_RS01555	SEN_RS01555	SG_RS01655	-	phoE	Phosphoporin PhoE	Stop codon gained	c.689G>A	p.Trp230*	MRCA (N01)
49	SEN_RS22850	SEN_RS22850	SG_RS22625	-	-	DUF4102 domain-containing protein	Stop codon gained	c.70C>T	p.Gln24*	Lineage II (N81)
50	SEN_RS24160	SEN_RS24160	SG_RS23970	-	-	IS3 family transposase	-	-	-	Ancestry
51	SEN_RS01605	SEN_RS01605	SG_RS01705	-	leuD2	3-isopropylmalate dehydratase small subunit	Stop codon gained	c.106C>T	p.Gln36*	MRCA (N01)
52	SEN_RS01645	SEN_RS01645	SG_RS01745	-	stbC	Fimbrial outer membrane usher protein	Stop codon gained	c.2227G>T	p.Glu743*	Gal&Pul
53	SEN_RS01660	SEN_RS01660	SG_RS23980,SG_RS23985	-	-	Hypothetical protein	Frameshift	c.355delA	p.Ile119fs	Gal&Pul
54	SG_RS23990	SEN_RS24170	SG_RS23990	-	-	Hypothetical protein	Frameshift	c.260dupT	p.Val88fs	MRCA (N01)
55	SEN_RS01705	SEN_RS01705	SG_RS01805	-	-	Multidrug transporter	Stop codon gained	c.1094C>A	p.Ser365*	MRCA (N01)	Reversed in N81
56	SEN_RS01750	SEN_RS01750	SG_RS01850	-	res	Type III restriction-modification system endonuclease	Frameshift	c.1057_1132delGAACTGATTATTCAGGACGCTATCGATAAGCATTTTGACACTGAGCAGGCAAATTTCTTACGCAGCAATGAGCCAG	p.Glu353fs	MRCA (N01)
57	SEN_RS01775	SEN_RS01775	SG_RS01875	-	-	AraC family transcriptional regulator	Frameshift	c.676_677insT	p.Arg226fs	Gal&Pul
58	SEN_RS01870	SEN_RS01870	SG_RS01970	-	-	MFS transporter	Stop codon gained	c.124G>T	p.Glu42*	Gal&Pul
59	SEN_RS01885	SEN_RS01885	SG_RS01985	-	yaiC	Diguanylate cyclase AdrA	Frameshift	c.34delT	p.Tyr12fs	MRCA (N01)
60	SG_RS02255	SEN_RS02155	SG_RS02255	-	-	Hypothetical protein	Frameshift	c.750delT	p.Phe250fs	MRCA (N01)
61	SEN_RS22885	SEN_RS22885	SG_RS22660	-	-	Hypothetical protein	-	-	-	Ancestry
62	SEN_RS02315	SEN_RS02315	SG_RS02415	-	ylaC	Membrane protein	Stop codon gained	c.364C>T	p.Gln122*	Lineage IV (N02)
63	SEN_RS22895	SEN_RS22895	SG_RS22670	-	-	Hypothetical protein	Stop codon gained	c.109C>T	p.Arg37*	Lineage III (N83)
64	SEN_RS02410	SEN_RS02410	SG_RS02510	-	aes	Acetylesterase	Stop codon gained	c.250C>T	p.Gln84*	Gal&Pul
65	SEN_RS02415	SEN_RS02415	SG_RS02515	-	gsk	Inosine/guanosine kinase	Frameshift	c.1079_1086delCGCTGGCG	p.Ala360fs	Lineage II (N81)
66	SEN_RS02480	SEN_RS02480	SG_RS02580	-	ybbN	Co-chaperone YbbN	Stop codon gained	c.422G>A	p.Trp141*	Gal&Pul
67	SEN_RS02505	SEN_RS02505	SG_RS02605	-	-	Porin	Stop codon gained	c.103C>T	p.Gln35*	Lineage IV (N02)
68	SEN_RS02575	SEN_RS02575	SG_RS02675	-	ybbY	Uracil/xanthine transporter	Frameshift	c.872delT	p.Val291fs	MRCA (N01)
69	SEN_RS02595	SEN_RS02595	SG_RS02695	-	allD	Ureidoglycolate dehydrogenase	Frameshift	c.97delC	p.Leu33fs	MRCA (N01)
70	SEN_RS22900	SEN_RS22900	SG_RS22675	-	-	MarR family transcriptional regulator	-	-	-	Ancestry
71	SEN_RS22905	SEN_RS22905	SG_RS22680	-	-	Hypothetical protein	Deletion	NC_011294.1:g.583406_584795del	p.0?	Lineage III (N83)
72	SEN_RS02670	SEN_RS02670	SG_RS02770	-	fimA	Type 1 fimbrial protein subunit FimA	Deletion	NC_011294.1:g.583406_584795del	p.0?	Lineage III (N83)
73	SEN_RS02675	SEN_RS02675	SG_RS02775	-	fimI	Type 1 fimbrial protein subunit FimI	Deletion	NC_011294.1:g.583406_584795del	p.0?	Lineage III (N83)
74	SEN_RS02710	SEN_RS02710	SG_RS02810	-	-	Hypothetical protein	Frameshift	c.184_185insT	p.Gln65fs	Lineage II (N81)
75	SEN_RS24185	SEN_RS24185	SG_RS24005	-	-	Integrase	-	-	-	Ancestry
76	SEN_RS24190	SEN_RS24190	SG_RS24010	-	-	Hypothetical protein	-	-	-	Ancestry
77	SEN_RS22925	SEN_RS22925	SG_RS22700	-	-	Hypothetical protein	Stop codon gained	c.43C>T	p.Gln15*	MRCA (N01)
78	SEN_RS02825	SEN_RS02825	SG_RS02925	-	ybdK	Glutamate--cysteine ligase	Frameshift	c.34_35insA	p.Tyr12fs	MRCA (N01)
79	SEN_RS02875	SEN_RS02875	SG_RS02975	-	entS	MFS transporter	Frameshift	c.188delG	p.Gly63fs	Lineage I (N11)
80	SEN_RS02935	SEN_RS02935	SG_RS03035	-	ybdN	Phosphoadenosine phosphosulfate reductase	Frameshift	c.395delC	p.Ser135fs	MRCA (N01)
81	SEN_RS22935	SEN_RS22935	SG_RS22710	-	-	Hypothetical protein	-	-	-	Ancestry
82	SEN_RS03005	SEN_RS03005	SG_RS03105	-	citG1	2-(5''-triphosphoribosyl)-3'-dephosphocoenzyme-A synthase	Stop codon gained	c.65G>A	p.Trp22*	Lineage I (N11)
83	SEN_RS03045	SEN_RS03045	SG_RS03145	-	dcuC	Anaerobic C4-dicarboxylate transporter DcuC	Frameshift	c.328_329insA	p.Leu110fs	Lineage I (N11)
84	SEN_RS03160	SEN_RS03160	SG_RS03260	-	uxaA1	D-galactarate dehydratase	Frameshift	c.62delA	p.Asn21fs	Gal&Pul
85	SEN_RS03185	SEN_RS03185	SG_RS03285	-	ybeQ	Sel1 repeat family protein	Stop codon gained	c.53T>A	p.Leu18*	Gal&Pul
86	SEN_RS03225	SEN_RS03225	SG_RS03325	-	gltL	Amino acid ABC transporter ATP-binding protein	Start codon lost	c.3G>A	p.Met1?	MRCA (N01)	Reversed in YZU0087
87	SEN_RS22950	SEN_RS22950	SG_RS22725	-	-	Hypothetical protein	-	-	-	Ancestry
88	SEN_RS03350	SEN_RS03350	SG_RS03445	-	chiP	Chitoporin	Stop codon gained	c.582G>A	p.Trp194*	Lineage IV (N02)
89	SEN_RS03470	SEN_RS03470	SG_RS03565	-	dtpD	MFS transporter	Stop codon gained	c.317C>A	p.Ser106*	Lineage I (N11)
90	SEN_RS22960	SEN_RS22960	SG_RS22735	-	-	Hypothetical protein	-	-	-	Ancestry
91	SEN_RS03860	SEN_RS03860	SG_RS03945	-	slrP	E3 ubiquitin--protein ligase	-	-	-	Ancestry
92	SEN_RS22980	SEN_RS22980	SG_RS22750	-	-	Hypothetical protein	-	-	-	Ancestry
93	SEN_RS03965	SEN_RS03965	SG_RS04050	-	dinG	ATP-dependent helicase DinG	Stop codon gained	c.142A>T	p.Arg48*	MRCA (N01)
94	SG_RS04140	-	SG_RS04140	-	-	Hypothetical protein	Deletion	NC_011294.1:g.865722_867623del	p.0?	MRCA (N01)
95	SEN_RS04055	SEN_RS04055	SG_RS04145	-	-	DUF4261 domain-containing protein	Deletion	NC_011294.1:g.865722_867623del	p.0?	MRCA (N01)
96	SEN_RS04060	SEN_RS04060	SG_RS04150	-	-	Sugar-phosphatase	-	-	-	Ancestry
97	SEN_RS04115	SEN_RS04115	SG_RS04205	-	gsiD	Glutathione ABC transporter permease	Inframe deletion	c.523_840del	p.Ser175_Phe280del	Lineage III (N83)
98	SEN_RS04125	SEN_RS04125	SG_RS04215	-	-	Biofilm formation regulatory protein BssR	Frameshift	c.92delA	p.Lys31fs	Lineage II (N81)
99	SEN_RS24210	SEN_RS24210	SG_RS24020	-	-	IS4 family transposase	-	-	-	Ancestry
100	SEN_RS24215	SEN_RS24215	SG_RS24025	-	-	Glucose/sorbosone dehydrogenase	-	-	-	Ancestry
101	SEN_RS04330	SEN_RS04330	SG_RS04420	-	ybjQ	Hypothetical protein	Frameshift	c.181dupG	p.Ala61fs	MRCA (N01)
102	SEN_RS04335	SEN_RS04335	SG_RS04425	-	ybjR	N-acetylmuramoyl-L-alanine amidase	Stop codon gained	c.715C>T	p.Gln239*	MRCA (N01)
103	SEN_RS04420	SEN_RS04420	SG_RS04510	-	-	Hypothetical protein	-	-	-	Ancestry
104	SEN_RS04435	SEN_RS04435	SG_RS04525	-	-	Pirin family protein	Frameshift	c.518_519insG	p.Ala174fs	Lineage I (N11)
105	SEN_RS04500	SEN_RS04500	SG_RS04590	-	dmsA	Dimethylsulfoxide reductase subunit A	Stop codon gained	c.1030C>T	p.Gln344*	MRCA (N01)
106	SEN_RS04610	SEN_RS04610	SG_RS04700	-	ycaQ	Winged helix-turn-helix domain-containing protein	Frameshift	c.21delT	p.Leu8fs	Gal&Pul
107	SEN_RS23025	SEN_RS23025	SG_RS22795	-	-	Hypothetical protein	-	-	-	Ancestry
108	SEN_RS23030	SEN_RS23030	SG_RS22800	-	-	Hypothetical protein	-	-	-	Ancestry
109	SEN_RS04705	SEN_RS04705	-	-	-	Enterohemolysin	Deletion	NC_011294.1:g.1013347_1021867del	p.0?	Gal&Pul	φSE10
110	SEN_RS04710	SEN_RS04710	-	-	-	Hypothetical protein	Deletion	NC_011294.1:g.1013347_1021867del	p.0?	Gal&Pul	φSE10
111	SEN_RS04715	SEN_RS04715	-	-	-	Hypothetical protein	Deletion	NC_011294.1:g.1013347_1021867del	p.0?	Gal&Pul	φSE10
112	SEN_RS04720	SEN_RS04720	-	-	-	Tail fiber protein	Deletion	NC_011294.1:g.1013347_1021867del	p.0?	Gal&Pul	φSE10
113	SEN_RS04725	SEN_RS04725	-	-	-	Tail fiber assembly protein	Deletion	NC_011294.1:g.1013347_1021867del	p.0?	Gal&Pul	φSE10
114	SEN_RS24230	SEN_RS24230	-	-	-	Phage tail protein	-	-	-	Ancestry	φSE10
115	SEN_RS04735	SEN_RS04735	-	-	sseI/srfH	SPI-2 type III secretion system effector SseI	Deletion	NC_011294.1:g.1013347_1021867del	p.0?	Gal&Pul	φSE10
116	SEN_RS24235	SEN_RS24235	-	-	-	IS66 family transposase	-	-	-	Ancestry	φSE10
117	SEN_RS04745	SEN_RS04745	-	-	-	SOS response-associated peptidase	Deletion	NC_011294.1:g.1013347_1021867del	p.0?	Gal&Pul	φSE10
118	SEN_RS23040	SEN_RS23040	-	-	-	Hypothetical protein	-	-	-	Ancestry	φSE10
119	SEN_RS04755	SEN_RS04755	-	-	gtgE	Hypothetical protein	Deletion	NC_011294.1:g.1013347_1021867del	p.0?	Gal&Pul	φSE10
120	SEN_RS04760	SEN_RS04760	-	-	-	DNA-damage-inducible protein I	Deletion	NC_011294.1:g.1013347_1021867del	p.0?	Gal&Pul	φSE10
121	SEN_RS04840	SEN_RS04840	SG_RS04870	-	yccR	DNA transformation protein	Stop codon gained	c.346C>T	p.Gln116*	Lineage II (N81)
122	SEN_RS04990	SEN_RS04990	SG_RS05020	-	hpaG	4-hydroxyphenylacetate degradation bifunctional isomerase/decarboxylase	Stop codon gained	c.1081C>T	p.Gln361*	Lineage I (N11)
123	SEN_RS05030	SEN_RS05030	SG_RS05060	-	-	MBL fold metallo-hydrolase	Frameshift	c.13dupA	p.Ser5fs	MRCA (N01)
124	SEN_RS24240	SEN_RS24240	SG_RS24035	-	-	Hypothetical protein	Start codon lost	c.2T>C	p.Val1?	Lineage III (N83)
125	SEN_RS23055	SEN_RS23055	SG_RS22815	-	-	Hypothetical protein	Frameshift	c.164_191dupTTACTGATGATATCGTTCATACGCGGCG	p.Glu65fs	Lineage III (N83)
126	SEN_RS05180	SEN_RS05180	SG_RS22830	-	-	Hypothetical protein	Frameshift	c.9delA	p.Ile6fs	Gal&Pul	SPI-19
127	SG_RS05225	SEN_RS05200	SG_RS05225	-	icmF	Type VI secretion system membrane subunit TssM	Frameshift	c.1993delC	p.Val666fs	Lineage II (N81)	SPI-19
128	SG_RS05230	-	SG_RS05230	-	impA	Type VI secretion system ImpA domain-containing protein	-	-	-	Ancestry	SPI-19
129	SEN_RS05210	SEN_RS05210	SG_RS24055	-	-	Hypothetical protein	Frameshift	c.317_318delAT	p.Tyr106fs	MRCA (N01)	SPI-19
130	SEN_RS05225	SEN_RS05225	SG_RS22845	-	-	Sel1 repeat family protein	Frameshift	c.24delG	p.Ile9fs	MRCA (N01)	SPI-19
131	SEN_RS05235	SEN_RS05235	SG_RS05350	-	-	IS3 family transposase	-	-	-	Ancestry	SPI-19
132	SEN_RS05335	SEN_RS05335	SG_RS05450	-	fliP	Flagellar biosynthetic protein FliP	Frameshift	c.573delC	p.Pro192fs	Lineage II (N81)
133	SEN_RS05525	SEN_RS05525	SG_RS05640	-	-	Hypothetical protein	-	-	-	Ancestry
134	SEN_RS05660	SEN_RS05660	SG_RS05775	-	flhB	Flagellar type III secretion system protein FlhB	Frameshift	c.756_952del	p.Gln253fs	Gal&Pul
135	SEN_RS05720	SEN_RS05720	SG_RS05835	-	yecD	Hydrolase	Frameshift	c.275_276insT	p.Lys92fs	MRCA (N01)
136	SEN_RS23105	SEN_RS23105	SG_RS06240	-	-	Hypothetical protein	-	-	-	Ancestry	φSE12
137	SEN_RS23105	SEN_RS23105	SG_RS06240	-	-	Hypothetical protein	-	-	-	Ancestry	φSE12
138	SEN_RS23110	SEN_RS23110	SG_RS24085	-	-	Phage tail protein	-	-	-	Ancestry	φSE12
139	SPUL_1707	-	SG_RS06250	-	-	Phage tail protein	Gene fusion	NC_011274.1:g.1306497_1314446del	-	Lineage IV (N02)	φSE12
140	SG_RS06255	SEN_RS23115	SG_RS06255	-	-	Tail fiber assembly protein	Deletion	NC_011274.1:g.1306497_1314446del	p.0?	Lineage IV (N02)	φSE12
141	SEN_RS05985	SEN_RS05985	SG_RS06260	-	sopE	Guanine nucleotide exchange factor SopE	Deletion	NC_011274.1:g.1306497_1314446del	p.0?	Lineage IV (N02)	φSE12
142	SEN_RS05995	SEN_RS05995	SG_RS06270	-	-	Hypothetical protein	Deletion	NC_011274.1:g.1306497_1314446del	p.0?	Lineage IV (N02)	φSE12
143	SEN_RS24265	SEN_RS24265	SG_RS24090	-	-	Integrase	-	-	-	Ancestry	φSE12
144	SEN_RS06020	SEN_RS06020	SG_RS06295	-	-	DUF2514 domain-containing protein	Frameshift	c.117delA	p.Lys39fs	MRCA (N01)	φSE12
145	SEN_RS06025	SEN_RS06025	SG_RS06300	-	-	Lytic enzyme	Deletion	NC_011274.1:g.1306497_1314446del	p.0?	Lineage IV (N02)	φSE12
146	SEN_RS06030	SEN_RS06030	SG_RS06305	-	-	Hypothetical protein	Deletion	NC_011274.1:g.1306497_1314446del	p.0?	Lineage IV (N02)	φSE12
147	SEN_RS06035	SEN_RS06035	SG_RS06310	-	-	DUF1441 family protein	Deletion	NC_011274.1:g.1306497_1314446del	p.0?	Lineage IV (N02)	φSE12
148	SEN_RS06045	SEN_RS06045	SG_RS06320	-	-	Hypothetical protein	-	-	-	Ancestry	φSE12
149	SEN_RS23120	SEN_RS23120	SG_RS22890	-	-	Shikimate transporter	-	-	-	Ancestry	φSE12
150	SEN_RS23140	SEN_RS23140	SG_RS22910	-	-	Integrase	-	-	-	Ancestry
151	SEN_RS06100	SEN_RS06100	SG_RS06375	-	-	IS256 family transposase	-	-	-	Ancestry
152	SEN_RS24280	SEN_RS24280	SG_RS24105	-	-	Hypothetical protein	-	-	-	Ancestry
153	SEN_RS06240	SEN_RS06240	SG_RS06515	-	yobD	DUF986 domain-containing protein	Stop codon gained	c.286C>T	p.Gln96*	Gal&Pul
154	SEN_RS06265	SEN_RS06265	SG_RS06540	-	yoaE	TerC family protein	Frameshift	c.1176_1177delCG	p.Gly393fs	Lineage III (N83)
155	SEN_RS06280	SEN_RS06280	SG_RS06555	-	nudL	Coenzyme A pyrophosphatase	Stop codon gained	c.500G>A	p.Trp167*	Lineage III (N83)
156	SEN_RS06340	SEN_RS06340	SG_RS06615	-	ycgL	Hypothetical protein	Frameshift	c.102delA	p.Asp35fs	Lineage III (N83)
157	SEN_RS06445	SEN_RS06445	SG_RS06720	-	appC	Cytochrome bd-II oxidase subunit 1	Stop codon gained	c.1379G>A	p.Trp460*	Lineage II (N81)
158	SEN_RS06555	SEN_RS06555	SG_RS06830	-	chaA	Sodium-potassium/proton antiporter ChaA	Frameshift	c.732delG	p.Leu245fs	MRCA (N01)
159	SEN_RS06580	SEN_RS06580	SG_RS06855	-	narX	Nitrate/nitrite two-component system sensor histidine kinase NarX	Stop codon gained	c.317G>A	p.Trp106*	MRCA (N01)
160	SEN_RS06610	SEN_RS06610	SG_RS06885	-	-	Sel1 repeat family protein	Frameshift	c.373_374delAC	p.Thr125fs	MRCA (N01)
161	SEN_RS06640	SEN_RS06640	SG_RS06910	-	ychK	Patatin-like phospholipase RssA	Stop codon gained	c.718C>T	p.Gln240*	MRCA (N01)
162	SEN_RS06715	SEN_RS06715	SG_RS06985	-	yciI	YciI family protein	Start codon lost	c.2T>C	p.Val1?	MRCA (N01)	Reversed in N81
163	SEN_RS06905	SEN_RS06905	SG_RS07175	-	yciW	CMD domain-containing protein	Frameshift	c.832_833insCATC	p.Arg280fs	Gal&Pul
164	SEN_RS06915	SEN_RS06915	SG_RS07185	-	-	Hypothetical protein	-	-	-	Ancestry
165	SEN_RS06925	SEN_RS06925	SG_RS07195,SG_RS07200	-	steC	SPI-2 type III secretion system effector kinase SteC	Frameshift	c.195delA	p.Glu66fs	Gal&Pul
166	SEN_RS07025	SEN_RS07025	SG_RS07300	-	-	Aromatic alcohol reductase	Frameshift	c.745_746insGAGGCGT	p.Leu252fs	MRCA (N01)
167	SEN_RS07040	SEN_RS07040	SG_RS07315	-	-	Oxidoreductase	Deletion	NC_011294.1:g.1447915_1458857del	p.0?	MRCA (N01)
168	SEN_RS07045	SEN_RS07045	SG_RS07320	-	-	TetR/AcrR family transcriptional regulator	Deletion	NC_011294.1:g.1447915_1458857del	p.0?	MRCA (N01)
169	SEN_RS07050	SEN_RS07050	SG_RS07325	-	-	YgdI/YgdR family lipoprotein	Deletion	NC_011294.1:g.1447915_1458857del	p.0?	MRCA (N01)
170	SEN_RS07055	SEN_RS07055	SG_RS07330	-	-	Hypothetical protein	Deletion	NC_011294.1:g.1447915_1458857del	p.0?	MRCA (N01)
171	SEN_RS07060	SEN_RS07060	SG_RS07335	-	-	Helix-turn-helix domain-containing protein	Deletion	NC_011294.1:g.1447915_1458857del	p.0?	MRCA (N01)
172	SEN_RS07065	SEN_RS07065	SG_RS07340	-	-	Lipoprotein	Deletion	NC_011294.1:g.1447915_1458857del	p.0?	MRCA (N01)
173	SEN_RS07070	SEN_RS07070	SG_RS07345	-	-	Two-partner secretion translocator ZirT	Deletion	NC_011294.1:g.1447915_1458857del	p.0?	MRCA (N01)
174	SEN_RS07075	SEN_RS07075	SG_RS07350	-	-	Hypothetical protein	Deletion	NC_011294.1:g.1447915_1458857del	p.0?	MRCA (N01)
175	SEN_RS07080	SEN_RS07080	SG_RS07355	-	-	Hypothetical protein	Deletion	NC_011294.1:g.1447915_1458857del	p.0?	MRCA (N01)
176	SEN_RS07085	SEN_RS07085	SG_RS07360	-	-	Peroxiredoxin	Deletion	NC_011294.1:g.1447915_1458857del	p.0?	MRCA (N01)
177	SEN_RS07090	SEN_RS07090	-	-	-	Hypothetical protein	Deletion	NC_011294.1:g.1447915_1458857del	p.0?	MRCA (N01)
178	SEN_RS07095	SEN_RS07095	SG_RS07365	-	-	Hypothetical protein	Deletion	NC_011294.1:g.1447915_1458857del	p.0?	MRCA (N01)
179	SEN_RS07100	SEN_RS07100	SG_RS07370	-	-	XRE family transcriptional regulator	Deletion	NC_011294.1:g.1447915_1458857del	p.0?	MRCA (N01)
180	SEN_RS07140	SEN_RS07140	SG_RS07410	-	zntB	Zinc transporter ZntB	Gene fusion	NC_011294.1:g.1465848_1466960del	-	Lineage I (N11)
181	SEN_RS23190	SEN_RS23190	SG_RS22965	-	-	Hypothetical protein	Gene fusion	NC_011294.1:g.1465848_1466960del	-	Lineage I (N11)
182	SEN_RS07155	SEN_RS07155	-	-	-	Site-specific integrase	-	-	-	Ancestry	φSE14
183	SEN_RS07160	SEN_RS07160	-	-	-	Exodeoxyribonuclease	Deletion	NC_011294.1:g.1469620_1481724del	p.0?	Lineage IV (N02)	φSE14
184	SEN_RS07165	SEN_RS07165	-	-	-	Hypothetical protein	Deletion	NC_011294.1:g.1469620_1481724del	p.0?	Lineage IV (N02)	φSE14
185	SEN_RS07170	SEN_RS07170	-	-	-	Cell division protein FtsZ	Deletion	NC_011294.1:g.1469620_1481724del	p.0?	Lineage IV (N02)	φSE14
186	SEN_RS23195	SEN_RS23195	-	-	-	Hypothetical protein	-	-	-	Ancestry	φSE14
187	SEN_RS07175	SEN_RS07175	-	-	-	Hypothetical protein	Deletion	NC_011294.1:g.1469620_1481724del	p.0?	Lineage IV (N02)	φSE14
188	SEN_RS07180	SEN_RS07180	-	-	-	DUF1391 domain-containing protein	Deletion	NC_011294.1:g.1469620_1481724del	p.0?	Lineage IV (N02)	φSE14
189	SEN_RS07185	SEN_RS07185	-	-	-	Helix-turn-helix domain-containing protein	Deletion	NC_011294.1:g.1469620_1481724del	p.0?	Lineage IV (N02)	φSE14
190	SEN_RS23200	SEN_RS23200	-	-	-	Transcriptional regulator	-	-	-	Ancestry	φSE14
191	SEN_RS07190	SEN_RS07190	-	-	-	DUF977 family protein	Deletion	NC_011294.1:g.1469620_1481724del	p.0?	Lineage IV (N02)	φSE14
192	SEN_RS07195	SEN_RS07195	-	-	-	Hypothetical protein	Deletion	NC_011294.1:g.1469620_1481724del	p.0?	Lineage IV (N02)	φSE14
193	SEN_RS07200	SEN_RS07200	-	-	-	Hypothetical protein	Deletion	NC_011294.1:g.1469620_1481724del	p.0?	Lineage IV (N02)	φSE14
194	SEN_RS07210	SEN_RS07210	-	-	-	Hok/Gef family protein	Deletion	NC_011294.1:g.1469620_1481724del	p.0?	Lineage IV (N02)	φSE14
195	SEN_RS07220	SEN_RS07220	-	-	-	DUF1367 family protein	Deletion	NC_011294.1:g.1469620_1481724del	p.0?	Lineage IV (N02)	φSE14
196	SEN_RS07225	SEN_RS07225	-	-	-	DUF1364 domain-containing protein	Deletion	NC_011294.1:g.1469620_1481724del	p.0?	Lineage IV (N02)	φSE14
197	SEN_RS07230	SEN_RS07230	-	-	-	DUF1133 family protein	Deletion	NC_011294.1:g.1469620_1481724del	p.0?	Lineage IV (N02)	φSE14
198	SEN_RS07235	SEN_RS07235	-	-	-	Hypothetical protein	Deletion	NC_011294.1:g.1469620_1481724del	p.0?	Lineage IV (N02)	φSE14
199	SEN_RS24295	SEN_RS24295	-	-	-	Hypothetical protein	Deletion	NC_011294.1:g.1469620_1481724del	p.0?	Lineage IV (N02)	φSE14
200	SEN_RS07240	SEN_RS07240	-	-	-	Phage holin family protein	Deletion	NC_011294.1:g.1469620_1481724del	p.0?	Lineage IV (N02)	φSE14
201	SEN_RS07245	SEN_RS07245	-	-	-	Hypothetical protein	Deletion	NC_011294.1:g.1469620_1481724del	p.0?	Lineage IV (N02)	φSE14
202	SEN_RS07260	SEN_RS07260	SG_RS07435	-	-	Multidrug transporter	Frameshift	c.9delA	p.Glu4fs	Lineage IV (N02)	ROD13
203	SEN_RS07270	SEN_RS07270	SG_RS22970	-	-	Hypothetical protein	Frameshift	c.77delG	p.Gly26fs	Gal&Pul
204	SEN_RS07435	SEN_RS07435	SG_RS07605	-	-	MFS transporter	Frameshift	c.126delG	p.Pro43fs	Lineage I (N11)
205	SEN_RS07515	SEN_RS07515	SG_RS07685	-	-	Membrane protein	Start codon lost	c.-39_343del	p.Met1fs	MRCA (N01)
206	SEN_RS07535	SEN_RS07535	SG_RS07705	-	sifB	SPI-2 type III secretion system effector SifB	Frameshift	c.105delT	p.Cys38fs	MRCA (N01)	Reversed in YZU0087
207	SEN_RS07560	SEN_RS07560	SG_RS07730	-	patD	Aminobutyraldehyde dehydrogenase	Gene fusion	NC_011294.1:g.1546418_1547954del	-	Lineage III (N83)
208	SEN_RS22745	SEN_RS22745	SG_RS22980	-	-	Stress response membrane protein YncL	Deletion	NC_011294.1:g.1546418_1547954del	-	Lineage III (N83)
209	SEN_RS07565	SEN_RS07565	SG_RS07735	-	-	GhoT/OrtT family toxin	Deletion	NC_011294.1:g.1546418_1547954del	-	Lineage III (N83)
210	SEN_RS07570	SEN_RS07570	SG_RS07740	-	srfC	Virulence effector SrfC	Gene fusion	NC_011294.1:g.1546418_1547954del	-	Lineage III (N83)
211	SEN_RS07580	SEN_RS07580	SG_RS07760	-	srfA	Hypothetical protein	Gene fusion	NC_011294.1:g.1554934_1553322del	-	Lineage III (N83)
212	SEN_RS07585	SEN_RS07585	SG_RS07765	-	ydcY	DUF2526 family protein	Deletion	NC_011294.1:g.1554934_1553322del	-	Lineage III (N83)
213	SEN_RS07590	SEN_RS07590	SG_RS07770	-	ydcZ	EamA-like transporter family protein	Gene fusion	NC_011294.1:g.1554934_1553322del	-	Lineage III (N83)
214	SEN_RS07640	SEN_RS07640	SG_RS07820	-	yddE	PhzF family isomerase	Stop codon gained	c.598C>T	p.Gln200*	MRCA (N01)
215	SEN_RS07660	SEN_RS07660	SG_RS07840	-	narZ	Nitrate reductase subunit alpha	Stop codon gained	c.876C>A	p.Cys292*	Lineage IV (N02)
216	SEN_RS23220	SEN_RS23220	SG_RS22990	-	-	Hypothetical protein	Frameshift	c.131dupT	p.Gly45fs	Gal&Pul
217	SEN_RS07745	SEN_RS07745	SG_RS07925	-	-	DUF1264 domain-containing protein	Frameshift	c.424_496delTTACCGCAGGTCGCTGATAAAGCGTTGATGAGTAAGATTGTTAATACTTATGGCAAGACCTGGCACACCTGGC	p.Leu142fs	Lineage II (N81)
218	SEN_RS07745	SEN_RS07745	SG_RS07925	-	-	DUF1264 domain-containing protein	Frameshift	c.17_23dupTGGCACT	p.Phe9fs	Lineage III (N83)
219	SEN_RS07750	SEN_RS07750	SG_RS07930	-	treZ	Malto-oligosyltrehalose trehalohydrolase	Frameshift	c.1272_1282delGCATATTCCGC	p.His425fs	MRCA (N01)	Reversed in N83 by c.1332delT
220	SEN_RS07760	SEN_RS07760	SG_RS07940	-	treX	Glycogen debranching enzyme GlgX	Gene fusion	NC_011294.1:g.1595669_1599709del	-	Lineage I (N11)
221	SEN_RS07765	SEN_RS07765	SG_RS07945	-	malY	Pyridoxal phosphate-dependent aminotransferase	Gene fusion	NC_011294.1:g.1595669_1599709del	-	Lineage I (N11)
222	SEN_RS07770	SEN_RS07770	SG_RS22995	-	-	Na+/H+ antiporter NhaC	Gene fusion	NC_011294.1:g.1595669_1599709del	-	Lineage I (N11)	ROD14
223	SEN_RS07775	SEN_RS07775	SG_RS07950	-	-	LacI family DNA-binding transcriptional regulator	Frameshift	c.-529_704del	p.Met1fs	Lineage III (N83)	ROD14
224	SEN_RS07780	SEN_RS07780	SG_RS07955	-	-	Hypothetical protein	Deletion	c.-934_*17del	p.0?	Lineage III (N83)	ROD14
225	SEN_RS07785	SEN_RS07785	SG_RS22490	-	-	DUF1493 family protein	Gene fusion	NC_011294.1:g.1602728_1605324del	p.Met1?	Lineage III (N83)	ROD14
226	SEN_RS07790	SEN_RS07790	-	-	-	Addiction module toxin RelE	-	-	-	Ancestry	ROD14
227	SEN_RS07795	SEN_RS07795	-	-	-	Endoribonuclease L-PSP	Gene fusion	NC_011294.1:g.1603061_1603717del	-	MRCA (N01)	ROD14
228	SEN_RS07800	SEN_RS07800	-	-	-	S-adenosylmethionine:tRNA ribosyltransferase-isomerase	Gene fusion	NC_011294.1:g.1603061_1603717del	-	MRCA (N01)	ROD14
229	SEN_RS07805	SEN_RS07805	-	-	-	MarR family transcriptional regulator	Deletion	NC_011294.1:g.1602728_1605324del	p.0?	Lineage III (N83)	ROD14
230	SEN_RS07810	SEN_RS07810	-	-	-	Hypothetical protein	Stop codon gained	c.70G>T	p.Glu24*	MRCA (N01)	ROD14
231	SEN_RS07825	SEN_RS07825	SG_RS07965	-	-	MFS transporter	Stop codon gained	c.540G>A	p.Trp180*	Lineage III (N83)	ROD14
232	SEN_RS07825	SEN_RS07825	SG_RS07965	-	-	MFS transporter	Stop codon gained	c.374G>A	p.Trp125*	Lineage IV (N02)
233	SEN_RS07840	SEN_RS07840	SG_RS07980	-	-	Linear amide C-N hydrolase	Stop codon gained	c.695T>A	p.Leu232*	Lineage III (N83)
234	SEN_RS07900	SEN_RS07900	SG_RS08040	-	yneE	Hypothetical protein	Frameshift	c.186_187insT	p.Thr64fs	MRCA (N01)
235	SEN_RS07950	SEN_RS07950	SG_RS08090	-	eamA	O-acetylserine/cysteine exporter	Frameshift	c.445_446insCTCTGGCGGCGGCATT	p.Trp156fs	Lineage III (N83)	Reversed in YZU0011
236	SEN_RS23235	SEN_RS23235	SG_RS23010	-	-	Hypothetical protein	-	-	-	Ancestry
237	SEN_RS07985	SEN_RS07985	SG_RS08125	-	ydfG	NAD(P)-dependent oxidoreductase	Stop codon gained	c.650G>A	p.Trp217*	MRCA (N01)
238	SEN_RS08045	SEN_RS08045	SG_RS08185	-	ynfE	Dimethyl sulfoxide reductase subunit A	Stop codon gained	c.1165G>T	p.Glu389*	Lineage II (N81)
239	SEN_RS08065	SEN_RS08065	SG_RS08205	-	dmsD	Tat proofreading chaperone DmsD	Frameshift	c.111delA	p.Leu38fs	MRCA (N01)
240	SEN_RS08070	SEN_RS08070	SG_RS08210	-	osmW	Osmoprotectant import permease OsmY	Frameshift	c.572delG	p.Gly191fs	Lineage III (N83)
241	SEN_RS08085	SEN_RS08085	SG_RS08225	-	osmV	Osmoprotectant ABC transporter ATP-binding protein OsmV	Stop codon gained	c.97G>T	p.Glu33*	MRCA (N01)
242	SEN_RS08120	SEN_RS08120	SG_RS08260	-	-	Serine protease	Frameshift	c.44dupT	p.Leu15fs	MRCA (N01)	ROD15
243	SEN_RS08155	SEN_RS08155	SG_RS08285	-	ydgI	Amino acid permease	Frameshift	c.12delA	p.Lys4fs	Lineage I (N11)	Homoplastic in N89
244	SEN_RS08160	SEN_RS08160	SG_RS08290	-	ydgC	GlpM family protein	Frameshift	c.69delG	p.Asn25fs	Lineage III (N83)
245	SEN_RS08180	SEN_RS08180	SG_RS08310,SG_RS23030	-	-	Amidohydrolase	Stop codon gained	c.320G>A	p.Trp107*	Lineage III (N83)
246	SEN_RS08335	SEN_RS08335	SG_RS08465	-	ydhK	FUSC family protein	Stop codon gained	c.38G>A	p.Trp13*	Lineage I (N11)
247	SEN_RS23255	SEN_RS23255	SG_RS23035	-	-	Hypothetical protein	-	-	-	Ancestry
248	SEN_RS24315	SEN_RS24315	SG_RS24145	-	-	Hypothetical protein	-	-	-	Ancestry	SPI-2
249	SEN_RS08615	SEN_RS08615	SG_RS08745	-	ttrB	Tetrathionate reductase subunit B	Frameshift	c.339delC	p.Cys114fs	MRCA (N01)	SPI-2
250	SEN_RS08635	SEN_RS08635	SG_RS23040,SG_RS08765	-	orf245	Hypothetical protein	Stop codon gained	c.121C>T	p.Gln41*	Gal&Pul	SPI-2
251	SEN_RS08640	SEN_RS08640	SG_RS08770	-	orf32	Alpha/beta fold hydrolase	Stop codon gained	c.329G>A	p.Trp110*	MRCA (N01)	SPI-2
252	SEN_RS08665	SEN_RS08665	SG_RS08795	-	ynhG	LysM peptidoglycan-binding domain-containing protein	Stop codon gained	c.767C>A	p.Ser256*	Lineage IV (N02)
253	SEN_RS08765	SEN_RS08765	SG_RS08895	-	ydiQ	Electron transfer flavoprotein	Stop codon gained	c.605G>A	p.Trp202*	MRCA (N01)
254	SEN_RS08775	SEN_RS08775	SG_RS08905	-	ydiS	FAD-dependent oxidoreductase	Stop codon gained	c.335G>A	p.Trp112*	MRCA (N01)
255	SEN_RS08785	SEN_RS08785	SG_RS08915	-	fadK	Cyclohexanecarboxylate-CoA ligase	Stop codon gained	c.683G>A	p.Trp228*	Lineage I (N11)
256	SEN_RS08790	SEN_RS08790	SG_RS08920	-	pps	Phosphoenolpyruvate synthase	Frameshift	c.787delA	p.Ile265fs	MRCA (N01)
257	SEN_RS08805	SEN_RS08805	SG_RS08935	-	ydiE	Hemin uptake protein HemP	Start codon lost	c.3G>A	p.Met1?	Gal&Pul
258	SEN_RS23275	SEN_RS23275	SG_RS23060	-	-	Hypothetical protein	-	-	-	Ancestry
259	SEN_RS08885	SEN_RS08885	SG_RS09015	-	-	Hypothetical protein	-	-	-	Ancestry
260	SEN_RS23280	SEN_RS23280	SG_RS23065	-	-	Hypothetical protein	-	-	-	Ancestry
261	SEN_RS23285	SEN_RS23285	SG_RS23070	-	-	Hypothetical protein	-	-	-	Ancestry
262	SEN_RS09010	SEN_RS09010	SG_RS09140	-	astB	Succinylarginine dihydrolase	Frameshift	c.980delA	p.Asp327fs	Lineage II (N81)
263	SEN_RS09020	SEN_RS09020	SG_RS09150	-	astA	Arginine N-succinyltransferase	Inframe deletion	c.42_614del	p.Leu15_Glu205del	Gal&Pul
264	SEN_RS09025	SEN_RS09025	SG_RS09155	-	astC	Succinylornithine aminotransferase	Frameshift	c.589delG	p.Gly197fs	Lineage I (N11)
265	SEN_RS23295	SEN_RS23295	SG_RS23080	-	-	Hypothetical protein	Frameshift	c.148delA	p.Ser51fs	Lineage I (N11)
266	SEN_RS09040	SEN_RS09040	SG_RS09170	-	-	DUF1496 domain-containing protein	Frameshift	c.41_50delCAATGGTCGG	p.Pro14fs	MRCA (N01)
267	SEN_RS09080	SEN_RS09080	SG_RS09210	-	-	MFS transporter	Stop codon gained	c.578C>A	p.Ser193*	MRCA (N01)	ROD17
268	SEN_RS09105	SEN_RS09105	SG_RS09235	-	-	NAD(P)-dependent alcohol dehydrogenase	Stop codon gained	c.862C>T	p.Gln288*	MRCA (N01)	ROD17
269	SEN_RS24320	SEN_RS24320	SG_RS24150	-	-	Hypothetical protein	-	-	-	Ancestry
270	SEN_RS09145	SEN_RS09145	SG_RS09275	-	-	Anaerobic sulfatase maturase	Frameshift	c.558delG	p.Gln187fs	Gal&Pul
271	SEN_RS23305	SEN_RS23305	SG_RS23090	-	-	Hypothetical protein	-	-	-	Ancestry
272	SEN_RS24330	SEN_RS24330	SG_RS24160	-	-	Hypothetical protein	-	-	-	Ancestry
273	SEN_RS09315	SEN_RS09315	SG_RS09430	-	-	Cytochrome b	Stop codon gained	c.141_146delTGATAT	p.Tyr47_Met49delinsTer	MRCA (N01)
274	SEN_RS09320	SEN_RS09320	SG_RS09435	-	-	Hypothetical protein	Frameshift	c.588delG	p.Met198fs	MRCA (N01)
275	SEN_RS09330	SEN_RS09330	SG_RS09445	-	-	Heat-shock protein	Stop codon gained	c.196G>T	p.Glu66*	Lineage II (N81)
276	SEN_RS24335	SEN_RS24335	SG_RS24165	-	-	Hypothetical protein	Start codon lost	c.3G>T	p.Leu1?	Lineage I (N11)
277	SEN_RS09380	SEN_RS09380	SG_RS09495	-	-	Hypothetical protein	-	-	-	Ancestry
278	SG_RS24170	-	SG_RS24170	-	-	Hypothetical protein	-	-	-	Ancestry
279	SEN_RS09475	SEN_RS09475	SG_RS09590	-	pepT	Peptidase T	Stop codon gained	c.91C>T	p.Gln31*	Lineage I (N11)
280	SEN_RS23325	SEN_RS23325	SG_RS23110	-	-	Hypothetical protein	-	-	-	Ancestry
281	SEN_RS09590	SEN_RS09590	SG_RS09705	-	fhuE	TonB-dependent siderophore receptor	Frameshift	c.614_624delTCATGGATCTG	p.Val205fs	MRCA (N01)
282	SEN_RS09675	SEN_RS09675	SG_RS09790	-	-	DUF3053 domain-containing protein	Frameshift	c.625delT	p.Gln210fs	MRCA (N01)
283	SEN_RS09700	SEN_RS09700	SG_RS09815	-	flgK	Flagellar hook-associated protein FlgK	Stop codon gained	c.373G>T	p.Glu125*	Gal&Pul
284	SEN_RS09795	SEN_RS09795	SG_RS09910	-	yceB	Lipoprotein	Frameshift	c.17_18delTT	p.Phe6fs	MRCA (N01)
285	SEN_RS09830	SEN_RS09830	SG_RS09945	-	yceI	Hypothetical protein	Frameshift	c.11dupA	p.Asn4fs	MRCA (N01)	Reversed in YZU0095
286	SEN_RS23340	SEN_RS23340	SG_RS23130	-	-	Hypothetical protein	-	-	-	Ancestry
287	SEN_RS09850	SEN_RS09850	SG_RS09965	-	msyB	SecY/SecA suppressor protein	Stop codon gained	c.79C>T	p.Gln27*	MRCA (N01)
288	SEN_RS24340	SEN_RS24340	-	-	-	Hypothetical protein	-	-	-	Ancestry
289	SEN_RS23360	SEN_RS23360	SG_RS23145	-	-	Integrase	-	-	-	Ancestry
290	SEN_RS09955	SEN_RS09955	SG_RS10065	-	-	IS3 family transposase	-	-	-	Ancestry
291	SEN_RS23365	SEN_RS23365	SG_RS23150	-	-	IS3 family transposase	-	-	-	Ancestry
292	SEN_RS23380	SEN_RS23380	-	-	-	DNA-binding protein	Deletion	NC_011294.1:g.2018521_2059123del	p.0?	Gal&Pul	φSE20
293	SEN_RS09975	SEN_RS09975	-	-	sseK2	Type III secretion system effector arginine glycosyltransferase	Deletion	NC_011294.1:g.2018521_2059123del	p.0?	Gal&Pul	φSE20
294	SEN_RS09980	SEN_RS09980	-	-	-	Tail fiber assembly protein	Deletion	NC_011294.1:g.2018521_2059123del	p.0?	Gal&Pul	φSE20
295	SEN_RS09985	SEN_RS09985	-	-	-	Hypothetical protein	Deletion	NC_011294.1:g.2018521_2059123del	p.0?	Gal&Pul	φSE20
296	SEN_RS09990	SEN_RS09990	-	-	-	DUF2313 domain-containing protein	Deletion	NC_011294.1:g.2018521_2059123del	p.0?	Gal&Pul	φSE20
297	SEN_RS09995	SEN_RS09995	-	-	-	Hypothetical protein	Deletion	NC_011294.1:g.2018521_2059123del	p.0?	Gal&Pul	φSE20
298	SEN_RS10000	SEN_RS10000	-	-	-	Hypothetical protein	Deletion	NC_011294.1:g.2018521_2059123del	p.0?	Gal&Pul	φSE20
299	SEN_RS10005	SEN_RS10005	-	-	-	Phage baseplate assembly protein V	Deletion	NC_011294.1:g.2018521_2059123del	p.0?	Gal&Pul	φSE20
300	SEN_RS10010	SEN_RS10010	-	-	-	Baseplate protein	Deletion	NC_011294.1:g.2018521_2059123del	p.0?	Gal&Pul	φSE20
301	SEN_RS10015	SEN_RS10015	-	-	-	DNA circularization protein	Deletion	NC_011294.1:g.2018521_2059123del	p.0?	Gal&Pul	φSE20
302	SEN_RS10020	SEN_RS10020	-	-	-	Phage tail tape measure protein	Deletion	NC_011294.1:g.2018521_2059123del	p.0?	Gal&Pul	φSE20
303	SEN_RS10025	SEN_RS10025	-	-	-	Phage tail assembly protein	Deletion	NC_011294.1:g.2018521_2059123del	p.0?	Gal&Pul	φSE20
304	SEN_RS10030	SEN_RS10030	-	-	-	Tail protein	Deletion	NC_011294.1:g.2018521_2059123del	p.0?	Gal&Pul	φSE20
305	SEN_RS10035	SEN_RS10035	-	-	-	Tail sheath protein	Deletion	NC_011294.1:g.2018521_2059123del	p.0?	Gal&Pul	φSE20
306	SEN_RS22760	SEN_RS22760	-	-	-	DUF2635 domain-containing protein	Deletion	NC_011294.1:g.2018521_2059123del	p.0?	Gal&Pul	φSE20
307	SEN_RS10040	SEN_RS10040	-	-	-	Hypothetical protein	Deletion	NC_011294.1:g.2018521_2059123del	p.0?	Gal&Pul	φSE20
308	SEN_RS10045	SEN_RS10045	-	-	-	Hypothetical protein	Deletion	NC_011294.1:g.2018521_2059123del	p.0?	Gal&Pul	φSE20
309	SEN_RS10050	SEN_RS10050	-	-	-	Head-tail adaptor protein	Deletion	NC_011294.1:g.2018521_2059123del	p.0?	Gal&Pul	φSE20
310	SEN_RS10055	SEN_RS10055	-	-	-	Phage gp6-like head-tail connector protein	Deletion	NC_011294.1:g.2018521_2059123del	p.0?	Gal&Pul	φSE20
311	SEN_RS10060	SEN_RS10060	-	-	-	Phage major capsid protein	Deletion	NC_011294.1:g.2018521_2059123del	p.0?	Gal&Pul	φSE20
312	SEN_RS10065	SEN_RS10065	-	-	-	HK97 family phage prohead protease	Deletion	NC_011294.1:g.2018521_2059123del	p.0?	Gal&Pul	φSE20
313	SEN_RS10070	SEN_RS10070	-	-	-	Phage portal protein	Deletion	NC_011294.1:g.2018521_2059123del	p.0?	Gal&Pul	φSE20
314	SEN_RS10080	SEN_RS10080	-	-	-	Terminase large subunit	Deletion	NC_011294.1:g.2018521_2059123del	p.0?	Gal&Pul	φSE20
315	SEN_RS10085	SEN_RS10085	-	-	-	Phage terminase small subunit P27 family	Deletion	NC_011294.1:g.2018521_2059123del	p.0?	Gal&Pul	φSE20
316	SEN_RS23385	SEN_RS23385	-	-	-	HNH endonuclease	Deletion	NC_011294.1:g.2018521_2059123del	p.0?	Gal&Pul	φSE20
317	SEN_RS10095	SEN_RS10095	-	-	-	DUF2514 domain-containing protein	Deletion	NC_011294.1:g.2018521_2059123del	p.0?	Gal&Pul	φSE20
318	SEN_RS10100	SEN_RS10100	-	-	-	Glycoside hydrolase family 19 protein	Deletion	NC_011294.1:g.2018521_2059123del	p.0?	Gal&Pul	φSE20
319	SEN_RS10105	SEN_RS10105	-	-	-	Phage holin family protein	Deletion	NC_011294.1:g.2018521_2059123del	p.0?	Gal&Pul	φSE20
320	SEN_RS10110	SEN_RS10110	-	-	-	Membrane protein	Deletion	NC_011294.1:g.2018521_2059123del	p.0?	Gal&Pul	φSE20
321	SEN_RS10115	SEN_RS10115	-	-	-	Hypothetical protein	Deletion	NC_011294.1:g.2018521_2059123del	p.0?	Gal&Pul	φSE20
322	SEN_RS10120	SEN_RS10120	-	-	-	Hypothetical protein	Deletion	NC_011294.1:g.2018521_2059123del	p.0?	Gal&Pul	φSE20
323	SEN_RS10125	SEN_RS10125	-	-	-	Antitermination protein	Deletion	NC_011294.1:g.2018521_2059123del	p.0?	Gal&Pul	φSE20
324	SEN_RS10130	SEN_RS10130	-	-	-	DUF968 domain-containing protein	Deletion	NC_011294.1:g.2018521_2059123del	p.0?	Gal&Pul	φSE20
325	SEN_RS10135	SEN_RS10135	-	-	-	KilA-N domain-containing protein	Deletion	NC_011294.1:g.2018521_2059123del	p.0?	Gal&Pul	φSE20
326	SEN_RS10140	SEN_RS10140	-	-	-	RusA family crossover junction endodeoxyribonuclease	Deletion	NC_011294.1:g.2018521_2059123del	p.0?	Gal&Pul	φSE20
327	SEN_RS10145	SEN_RS10145	-	-	-	DNA methylase	Deletion	NC_011294.1:g.2018521_2059123del	p.0?	Gal&Pul	φSE20
328	SEN_RS10150	SEN_RS10150	-	-	-	PerC family transcriptional regulator	Deletion	NC_011294.1:g.2018521_2059123del	p.0?	Gal&Pul	φSE20
329	SEN_RS10155	SEN_RS10155	-	-	-	Hypothetical protein	Deletion	NC_011294.1:g.2018521_2059123del	p.0?	Gal&Pul	φSE20
330	SEN_RS10160	SEN_RS10160	-	-	-	Hypothetical protein	Deletion	NC_011294.1:g.2018521_2059123del	p.0?	Gal&Pul	φSE20
331	SEN_RS10165	SEN_RS10165	-	-	-	Peptidase	Deletion	NC_011294.1:g.2018521_2059123del	p.0?	Gal&Pul	φSE20
332	SEN_RS10170	SEN_RS10170	-	-	-	Hypothetical protein	Deletion	NC_011294.1:g.2018521_2059123del	p.0?	Gal&Pul	φSE20
333	SEN_RS10175	SEN_RS10175	-	-	-	XRE family transcriptional regulator	Deletion	NC_011294.1:g.2018521_2059123del	p.0?	Gal&Pul	φSE20
334	SEN_RS23390	SEN_RS23390	-	-	-	Hypothetical protein	Deletion	NC_011294.1:g.2018521_2059123del	p.0?	Gal&Pul	φSE20
335	SEN_RS10180	SEN_RS10180	-	-	-	Helix-turn-helix transcriptional regulator	Deletion	NC_011294.1:g.2018521_2059123del	p.0?	Gal&Pul	φSE20
336	SEN_RS10185	SEN_RS10185	-	-	-	Hypothetical protein	Deletion	NC_011294.1:g.2018521_2059123del	p.0?	Gal&Pul	φSE20
337	SEN_RS23395	SEN_RS23395	-	-	-	Hypothetical protein	Deletion	NC_011294.1:g.2018521_2059123del	p.0?	Gal&Pul	φSE20
338	SEN_RS10190	SEN_RS10190	-	-	-	Hypothetical protein	Deletion	NC_011294.1:g.2018521_2059123del	p.0?	Gal&Pul	φSE20
339	SEN_RS23400	SEN_RS23400	-	-	-	Hypothetical protein	Deletion	NC_011294.1:g.2018521_2059123del	p.0?	Gal&Pul	φSE20
340	SEN_RS10200	SEN_RS10200	-	-	rdgC	Recombination-associated protein RdgC	Deletion	NC_011294.1:g.2018521_2059123del	p.0?	Gal&Pul	φSE20
341	SEN_RS10205	SEN_RS10205	-	-	-	Hypothetical protein	Deletion	NC_011294.1:g.2018521_2059123del	p.0?	Gal&Pul	φSE20
342	SEN_RS10210	SEN_RS10210	-	-	-	Hypothetical protein	Deletion	NC_011294.1:g.2018521_2059123del	p.0?	Gal&Pul	φSE20
343	SEN_RS10215	SEN_RS10215	-	-	-	DUF262 domain-containing protein	Deletion	NC_011294.1:g.2018521_2059123del	p.0?	Gal&Pul	φSE20
344	SEN_RS10220	SEN_RS10220	-	-	-	Hypothetical protein	Deletion	NC_011294.1:g.2018521_2059123del	p.0?	Gal&Pul	φSE20
345	SEN_RS10225	SEN_RS10225	-	-	-	Hypothetical protein	Deletion	NC_011294.1:g.2018521_2059123del	p.0?	Gal&Pul	φSE20
346	SEN_RS10230	SEN_RS10230	-	-	-	DUF551 domain-containing protein	Deletion	NC_011294.1:g.2018521_2059123del	p.0?	Gal&Pul	φSE20
347	SEN_RS10235	SEN_RS10235	-	-	-	3'-5' exoribonuclease	Deletion	NC_011294.1:g.2018521_2059123del	p.0?	Gal&Pul	φSE20
348	SEN_RS10240	SEN_RS10240	-	-	-	DUF4224 domain-containing protein	Deletion	NC_011294.1:g.2018521_2059123del	p.0?	Gal&Pul	φSE20
349	SEN_RS10245	SEN_RS10245	-	-	-	Integrase	Deletion	NC_011294.1:g.2018521_2059123del	p.0?	Gal&Pul	φSE20
350	SEN_RS23410	SEN_RS23410	SG_RS23170	-	-	Hypothetical protein	-	-	-	Ancestry
351	SEN_RS10290	SEN_RS10290	SG_RS10125	-	-	Hypothetical protein	Frameshift	c.289delA	p.Arg97fs	Gal&Pul	Reversed in YZU0048
352	SEN_RS23415	SEN_RS23415	SG_RS23175	-	-	Pilus assembly protein PilV	-	-	-	Ancestry
353	SEN_RS10310	SEN_RS10310	SG_RS10145	-	-	Prepilin-type N-terminal cleavage/methylation domain-containing protein	Inframe deletion	c.328_423delGCGGCAGCTACAGGTCCGTCATCTGCGGCAGGTTCTTCTTTCACTATCACATATGACAACGTGCCAGCAGCAGAATGTGTGAAAATAACCACAGCG	p.Ala110_Ala141del	Gal&Pul
354	SEN_RS10365	SEN_RS10365	SG_RS10200	-	-	Hypothetical protein	Stop codon gained	c.161C>A	p.Ser54*	Lineage II (N81)
355	SEN_RS10395	SEN_RS10395	SG_RS10230	-	-	Nucleotidyltransferase	Frameshift	c.726delA	p.Lys244fs	Lineage II (N81)
356	SEN_RS23425	SEN_RS23425	SG_RS23185	-	-	Hypothetical protein	-	-	-	Ancestry
357	SEN_RS24350	SEN_RS24350	SG_RS23190	-	-	Hypothetical protein	-	-	-	Ancestry
358	SEN_RS10425	SEN_RS10425	SG_RS10260	-	-	DNA-binding protein	-	-	-	Ancestry
359	SEN_RS24355	SEN_RS24355	SG_RS24180	-	-	IS630 family transposase	-	-	-	Ancestry
360	SEN_RS24360	SEN_RS24360	SG_RS24185	-	-	Hypothetical protein	-	-	-	Ancestry
361	SEN_RS10465	SEN_RS10465	SG_RS10300	-	-	Hypothetical protein	Frameshift	c.194_203delAAACTATGGA	p.Lys65fs	MRCA (N01)
362	SEN_RS10475	SEN_RS10475	SG_RS10310	-	yeeO	FMN/FAD transporter	Frameshift	c.1221_1222insT	p.Leu408fs	MRCA (N01)	Reversed in N81 by c.1219_1221delGTGinsTGT
363	SEN_RS10515	SEN_RS10515	SG_RS24190,SG_RS24195	-	cbiO	Energy-coupling factor ABC transporter ATP-binding protein	Frameshift	c.422delA	p.Lys143fs	Lineage III (N83)
364	SEN_RS10535	SEN_RS10535	SG_RS10370	-	cbiL	Cobalt-factor II C(20)-methyltransferase	Stop codon gained	c.323G>A	p.Trp108*	Lineage III (N83)
365	SEN_RS10560	SEN_RS10560	SG_RS10395	-	cbiF	Cobalt-precorrin-4 C(11)-methyltransferase	Frameshift	c.440_473delGGCGTACGCCAGTACCGGCGCGCGAGCAACTGGA	p.Thr149fs	Lineage I (N11)
366	SEN_RS10595	SEN_RS10595	SG_RS10435	-	pocR	Regulatory protein PocR	Frameshift	c.727_743delCGCCAGAGAATGGTTAG	p.Met246fs	Gal&Pul
367	SEN_RS10690	SEN_RS10690	SG_RS10530	-	pduU	Propanediol utilization protein PduU	Inframe deletion	c.212_247delAGATTGGGTTTCTTGACCGCTTTACCGGCGCGGTGG	p.Glu71_Val82del	Lineage I (N11)
368	SEN_RS10700	SEN_RS10700	SG_RS10540	-	pduW	Propionate kinase	Stop codon gained	c.494G>A	p.Trp165*	Lineage II (N81)
369	SEN_RS10735	SEN_RS10735	SG_RS10575	-	phsB	Thiosulfate reductase electron transport protein PhsB	Frameshift	c.144_145insCAGGCATCCAACGCACT	p.Ile55fs	MRCA (N01)
370	SEN_RS23450	SEN_RS23450	SG_RS23220	-	-	Hypothetical protein	Stop codon gained	c.26G>A	p.Trp9*	MRCA (N01)
371	SEN_RS10745	SEN_RS10745	SG_RS10585	-	sopA	SPI-1 type III secretion system effector HECT-type E3 ubiquitin transferase SopA	Stop codon gained	c.1339C>T	p.Gln447*	Gal&Pul
372	SEN_RS23460	SEN_RS23460	SG_RS23230	-	-	Hypothetical protein	-	-	-	Ancestry
373	SEN_RS10920	SEN_RS10920	SG_RS10760	-	wcaL	Colanic acid biosynthesis glycosyltransferase WcaL	Stop codon gained	c.343C>T	p.Gln115*	Lineage I (N11)
374	SEN_RS10945	SEN_RS10945	SG_RS10785	-	manC	Mannose-1-phosphate guanyltransferase	Stop codon gained	c.1202C>A	p.Ser401*	Lineage II (N81)
375	SEN_RS11010	SEN_RS11010	SG_RS10850	-	wza	Polysaccharide export protein Wza	Frameshift	c.551delA	p.Gln184fs	Lineage I (N11)
376	SEN_RS11065	SEN_RS11065	SG_RS10905	-	mdtD	MFS transporter	Frameshift	c.743delA	p.Asn248fs	Gal&Pul
377	SEN_RS11085	SEN_RS11085	SG_RS10925	-	-	DUF1266 domain-containing protein	Frameshift	c.62delA	p.Asn21fs	Gal&Pul
378	SEN_RS11160	SEN_RS11160	SG_RS11000	-	pegD	Fimbrial protein	Frameshift	c.377delG	p.Tyr129fs	MRCA (N01)
379	SEN_RS11165	SEN_RS11165	SG_RS11005	-	pegC	Fimbrial biogenesis outer membrane usher protein	Frameshift	c.913delG	p.Gly307fs	MRCA (N01)
380	SEN_RS11170	SEN_RS11170	SG_RS11010	-	pegB	Fimbrial assembly chaperone protein StcB	Stop codon gained	c.581C>A	p.Ser194*	MRCA (N01)
381	SEN_RS11315	SEN_RS11315	SG_RS11155	-	-	LysR family transcriptional regulator	Frameshift	c.789_*18del	p.Gln263fs	Gal&Pul
382	SEN_RS11480	SEN_RS11480	SG_RS11320	-	yeiU	Phosphatase PAP2 family protein	Frameshift	c.462_519delGATGCTGCTGATATTTTCCGCCTTTATGCTGCGTTATTTCGGCAAAACGGCGGGGATT	p.Met154fs	MRCA (N01)
383	SEN_RS23515	SEN_RS23515	SG_RS23285	-	-	Hypothetical protein	-	-	-	Ancestry
384	SEN_RS11570	SEN_RS11570	SG_RS11410,SG_RS24210,SG_RS11415	-	sspH2	SPI-2 type III secretion system effector E3 ubiquitin transferase SspH2	Frameshift	c.1756delT	p.Leu588fs	MRCA (N01)
385	SEN_RS11580	SEN_RS11580	SG_RS11425	-	-	Phage tail protein	-	-	-	Ancestry
386	SEN_RS11600	SEN_RS11600	SG_RS11440	-	narP	DNA-binding response regulator	Inframe deletion	c.232_315delGGTGTGACGGCGCAAATTATTATTCTTACCGTCTCGGATTCCGCCAGCGACATCTACGCGCTGATCGACGCCGGCGCCGACGGT	p.Gly78_Gly105del	Lineage IV (N02)
387	SEN_RS11690	SEN_RS11690	SG_RS11530	-	alkB	DNA oxidative demethylase AlkB	Stop codon gained	c.127C>T	p.Gln43*	Lineage IV (N02)
388	SEN_RS23535	SEN_RS23535	SG_RS23305	-	-	Hypothetical protein	Frameshift	c.152dupT	p.Leu51fs	Gal&Pul
389	SEN_RS11720	SEN_RS11720	SG_RS11560	-	rcsC	Two-component system sensor histidine kinase RcsC	Frameshift	c.1244delA	p.Asp415fs	Lineage III (N83)
390	SEN_RS11730	SEN_RS11730	SG_RS11570	-	-	Mandelate racemase/muconate lactonizing enzyme family protein	Frameshift	c.485delA	p.Asp162fs	MRCA (N01)
391	SEN_RS11735	SEN_RS11735	SG_RS11575	-	-	MFS transporter	Frameshift	c.348delG	p.Val118fs	Gal&Pul
392	SEN_RS11805	SEN_RS11805	SG_RS11645	-	sseL	SPI-2 type III secretion system effector deubiquitinase SseL	Frameshift	c.247delA	p.Ile83fs	Lineage IV (N02)
393	SEN_RS24385	SEN_RS24385	SG_RS24225	-	-	Hypothetical protein	Frameshift	c.143_144delGC	p.Gly48fs	Lineage III (N83)
394	SG_RS11655	SEN_RS11815	SG_RS11655	-	yfaV	MFS transporter	Frameshift	c.247_250delTGGA	p.Trp83fs	Lineage IV (N02)
395	SEN_RS11930	SEN_RS11930	SG_RS11770	-	rbn	Ribonuclease Z	Frameshift	c.43delC	p.Arg15fs	MRCA (N01)
396	SEN_RS11935	SEN_RS11935	SG_RS11775	-	cheV	Chemotaxis protein CheV	Frameshift	c.47delT	p.Leu16fs	Lineage II (N81)
397	SEN_RS12020	SEN_RS12020	SG_RS11860	-	-	Hypothetical protein	Stop codon gained	c.77G>A	p.Trp26*	MRCA (N01)
398	SEN_RS12080	SEN_RS12080	SG_RS11920	-	ulaA_2	PTS ascorbate transporter subunit IIC	Frameshift	c.201_202insG	p.Met70fs	Lineage II (N81)
399	SEN_RS12145	SEN_RS12145	SG_RS11985	-	hisJ	Histidine ABC transporter substrate-binding protein HisJ	Stop codon gained	c.544C>T	p.Gln182*	MRCA (N01)
400	SEN_RS12170	SEN_RS12170	SG_RS12010	-	gadC	Amino acid permease	Stop codon gained	c.746G>A	p.Trp249*	Gal&Pul
401	SEN_RS12180	SEN_RS12180	SG_RS12020	-	-	Sigma-54-dependent Fis family transcriptional regulator	Frameshift	c.236delG	p.Gly79fs	Lineage IV (N02)	Homoplastic in Gal
402	SEN_RS24390	SEN_RS24390	SG_RS24230	-	-	IS256 family transposase	-	-	-	Ancestry	SPI-17
403	SEN_RS23555	SEN_RS23555	SG_RS23325	-	-	Hypothetical protein	-	-	-	Ancestry	SPI-17
404	SEN_RS12360	SEN_RS12360	SG_RS12200	-	-	Acyltransferase	Frameshift	c.1567delA	p.Ile523fs	MRCA (N01)	SPI-17, Reversed in N88, YZU0049, and YZU0075
405	SEN_RS12365	SEN_RS12365	SG_RS12205	-	-	IS256 family transposase	-	-	-	Ancestry
406	SEN_RS12395	SEN_RS12395	SG_RS12230	-	pgtP	Phosphoglycerate transporter PgtP	Stop codon gained	c.1244G>A	p.Trp415*	Lineage IV (N02)
407	SEN_RS12430	SEN_RS12430	SG_RS12265	-	ipdC	Alpha-keto acid decarboxylase family protein	Stop codon gained	c.1215G>A	p.Trp405*	Lineage III (N83)
408	SEN_RS12435	SEN_RS12435	SG_RS12270	-	-	Oxidoreductase	Frameshift	c.504dupT	p.Asn169fs	Lineage III (N83)
409	SEN_RS12445	SEN_RS12445	SG_RS12280	-	mntH	Divalent metal cation transporter	Frameshift	c.389_390insG	p.Ala132fs	MRCA (N01)
410	SEN_RS12530	SEN_RS12530	SG_RS12355	-	yfeR	LysR family transcriptional regulator	Stop codon gained	c.700G>T	p.Glu234*	MRCA (N01)
411	SEN_RS23570	SEN_RS23570	SG_RS23345	-	-	Hypothetical protein	-	-	-	Ancestry
412	SEN_RS12630	SEN_RS12630	SG_RS12455	-	cysU	Sulfate ABC transporter permease	Stop codon gained	c.391C>T	p.Gln131*	MRCA (N01)	Reversed in YZU0088 by c.392A>G; Reversed in YZU0095 by c.393G>T; Reversed in YZU0077 by c.391_399delTAGTTTGAT; Reversed in YZU0094 by c.391C>G; Reversed in YZU0011 by c.393_410delGTTTGATATCAAAATGAC
413	SEN_RS12650	SEN_RS12650	SG_RS12475	-	-	RpoE-regulated lipoprotein	Stop codon gained	c.169G>T	p.Glu57*	Gal&Pul
414	SEN_RS12670	SEN_RS12670	SG_RS12495	-	hemF	Coproporphyrinogen III oxidase	Stop codon gained	c.631G>T	p.Glu211*	MRCA (N01)
415	SEN_RS24395	SEN_RS24395	SG_RS24235	-	-	DUF1963 domain-containing protein	-	-	-	Ancestry
416	SEN_RS12705	SEN_RS12705	SG_RS12530	-	eutA	Ethanolamine ammonia-lyase reactivating factor EutA	Stop codon gained	c.916C>T	p.Gln306*	Lineage II (N81)
417	SEN_RS12770	SEN_RS12770	SG_RS12595	-	talA	Transaldolase A	Frameshift	c.737delA	p.Asn246fs	Lineage I (N11)
418	SEN_RS12780	SEN_RS12780	SG_RS12605	-	-	Hypothetical protein	Frameshift	c.153delG	p.Ala52fs	MRCA (N01)
419	SEN_RS12795	SEN_RS12795	SG_RS12620	-	yfeW	Penicillin binding protein PBP4B	Stop codon gained	c.221G>A	p.Trp74*	MRCA (N01)
420	SEN_RS12810	SEN_RS12810	SG_RS12635	-	acrD	Multidrug efflux RND transporter permease subunit	Stop codon gained	c.2587C>T	p.Gln863*	Gal&Pul
421	SEN_RS12855	SEN_RS12855	SG_RS12680	-	gcvR	Glycine cleavage system transcriptional repressor	Stop codon gained	c.82C>T	p.Gln28*	Lineage IV (N02)
422	SEN_RS12875	SEN_RS12875	SG_RS12700	-	-	XRE family transcriptional regulator	Stop codon gained	c.232C>T	p.Arg78*	Lineage IV (N02)	ROD25
423	SEN_RS12930	SEN_RS12930	SG_RS12755	-	-	Sensor domain-containing phosphodiesterase	Frameshift	c.320delC	p.Arg109fs	MRCA (N01)
424	SEN_RS23595	SEN_RS23595	SG_RS23365	-	-	Plasmid stabilization protein	-	-	-	Ancestry
425	SEN_RS12955	SEN_RS12955	SG_RS12780	-	-	IS3 family transposase	-	-	-	Ancestry
426	SEN_RS12980	SEN_RS12980	SG_RS12805	-	ratB	Outer membrane protein RatB	-	-	-	Ancestry
427	SEN_RS12985	SEN_RS12985	SG_RS12810	-	ratA	Outer membrane protein RatA	Stop codon gained	c.1090G>T	p.Glu364*	Lineage I (N11)
428	SEN_RS13150	SEN_RS13150	SG_RS12975	-	asrA	Anaerobic sulfite reductase subunit A	Frameshift	c.570dupC	p.Ser191fs	Gal&Pul
429	SEN_RS13155	SEN_RS13155	SG_RS12980	-	asrB	Anaerobic sulfite reductase subunit B	Frameshift	c.669dupA	p.Gly224fs	MRCA (N01)
430	SEN_RS13230	SEN_RS13230	SG_RS13055	-	yfhK	Two component system sensor histidine kinase QseE/GlrK	Stop codon gained	c.328C>T	p.Gln110*	Lineage I (N11)
431	SEN_RS23625	SEN_RS23625	SG_RS23390	-	-	Hypothetical protein	-	-	-	Ancestry
432	SEN_RS13370	SEN_RS13370	SG_RS13195	-	eamB	Cysteine/O-acetylserine efflux protein	Stop codon gained	c.263G>A	p.Trp88*	MRCA (N01)
433	SEN_RS13390	SEN_RS13390	SG_RS13215	-	trxC	Thioredoxin TrxC	Frameshift	c.277delG	p.Glu93fs	MRCA (N01)
434	YZU0062_00735	SEN_RS24405	SG_RS24245	-	-	Molecular chaperone GrpE	Frameshift	c.172delA	p.Lys59fs	Lineage I (N11)
435	SEN_RS13575	SEN_RS13575	SG_RS13400	-	-	Biofilm-associated protein BapA	Stop codon gained	c.10989C>A	p.Tyr3663*	Lineage IV (N02)	SPI-9
436	SEN_RS13585	SEN_RS13585	SG_RS13410	-	lapB	Type I secretion system permease/ATPase	Frameshift	c.981delA	p.Lys327fs	MRCA (N01)	SPI-9
437	SEN_RS13615	SEN_RS13615	SG_RS13440	-	-	Low calcium response locus protein s	-	-	-	Ancestry
438	SEN_RS24410	SEN_RS24410	SG_RS24250	-	-	MFS transporter	-	-	-	Ancestry
439	SEN_RS23660	SEN_RS23660	SG_RS23425	-	-	Hypothetical protein	-	-	-	Ancestry
440	SEN_RS13715	SEN_RS13715	SG_RS13540	-	ygaF	L-2-hydroxyglutarate oxidase	Frameshift	c.734_740delCCGATCC	p.Pro245fs	Gal&Pul
441	SEN_RS13725	SEN_RS13725	SG_RS13550	-	gabT	4-aminobutyrate--2-oxoglutarate transaminase	Stop codon gained	c.691C>T	p.Gln231*	MRCA (N01)
442	SEN_RS13765	SEN_RS13765	SG_RS13590	-	stpA	DNA-binding protein StpA	Stop codon gained	c.58G>T	p.Glu20*	Gal&Pul
443	SEN_RS13780	SEN_RS13780	SG_RS13605	-	ygaM	DUF883 domain-containing protein	Stop codon gained	c.260G>A	p.Trp87*	Gal&Pul
444	SEN_RS13785	SEN_RS13785	SG_RS13610	-	-	PLP-dependent aminotransferase family protein	Stop codon gained	c.911G>A	p.Trp304*	MRCA (N01)
445	SEN_RS13825	SEN_RS13825	SG_RS13650	-	proW	Glycine/betaine ABC transporter permease	Stop codon gained	c.425G>A	p.Trp142*	MRCA (N01)
446	SEN_RS13850	SEN_RS13850	SG_RS13675	-	emrB	Multidrug efflux MFS transporter subunit EmrB	Stop codon gained	c.1177G>T	p.Glu393*	MRCA (N01)
447	SEN_RS14170	SEN_RS14170	SG_RS13995	-	sicP	Chaperone SicP	Frameshift	c.280_281insT	p.His95fs	Lineage IV (N02)	SPI-1
448	SEN_RS23700	SEN_RS23700	SG_RS23460	-	-	Transposase	-	-	-	Ancestry	SPI-1
449	SEN_RS24425	SEN_RS24425	SG_RS24260	-	-	IS5/IS1182 family transposase	-	-	-	Ancestry
450	SEN_RS23705	SEN_RS23705	SG_RS23465	-	-	Transposase	-	-	-	Ancestry	ROD28
451	SEN_RS14325	SEN_RS14325	SG_RS14150	-	-	MFS transporter	Gene fusion	NC_011294.1:g.2941495_2938337del	-	Lineage II (N81)
452	SEN_RS14330	SEN_RS14330	SG_RS14155	-	-	LysR family transcriptional regulator	Deletion	NC_011294.1:g.2941495_2938337del	-	Lineage II (N81)
453	SEN_RS14335	SEN_RS14335	SG_RS14160	-	-	Permease	Gene fusion	NC_011294.1:g.2941495_2938337del	-	Lineage II (N81)
454	SEN_RS14375	SEN_RS14375	SG_RS14200	-	ubiX	UbiX family flavin prenyltransferase	Stop codon gained	c.114G>A	p.Trp38*	Lineage II (N81)
455	SEN_RS14445	SEN_RS14445	SG_RS14270	-	cysD	Sulfate adenylyltransferase subunit 2	Frameshift	c.725delG	p.Met243fs	Lineage III (N83)
456	SEN_RS14455	SEN_RS14455	SG_RS14280	-	ygbF	Type I-E CRISPR-associated endoribonuclease Cas2	Stop codon gained	c.218G>A	p.Trp73*	Lineage IV (N02)	Homoplastic in YZU0033
457	SEN_RS23715	SEN_RS23715	SG_RS23480	-	-	Hypothetical protein	Frameshift	c.190dupA	p.Thr64fs	Gal&Pul	Reversed in N85 and N10
458	SEN_RS14550	SEN_RS14550	SG_RS14375	-	steB	PapC/FimD family outer membrane usher protein	Frameshift	c.495_498delCCGC	p.Arg166fs	MRCA (N01)
459	SEN_RS14585	SEN_RS14585	SG_RS14410	-	rlmD	23S rRNA (uracil(1939)-C(5))-methyltransferase RlmD	Frameshift	c.554_557delCCCG	p.Thr185fs	Lineage III (N83)
460	SEN_RS14585	SEN_RS14585	SG_RS14410	-	rlmD	23S rRNA (uracil(1939)-C(5))-methyltransferase RlmD	Frameshift	c.290_291insC	p.Ala98fs	Lineage IV (N02)
461	SEN_RS14605	SEN_RS14605	SG_RS14430	-	ygcY	Glucarate dehydratase	Frameshift	c.264_265insA	p.Gly90fs	Gal&Pul
462	SEN_RS23745	SEN_RS23745	SG_RS23510	-	-	Hypothetical protein	-	-	-	Ancestry
463	SEN_RS14655	SEN_RS14655	SG_RS14480	-	xni	Flap endonuclease Xni	Frameshift	c.16delC	p.Arg6fs	Lineage II (N81)
464	SEN_RS14880	SEN_RS14880	SG_RS14705	-	ygeA	Aspartate/glutamate racemase	Frameshift	c.174_175insA	p.Ala60fs	Lineage IV (N02)
465	SEN_RS14880	SEN_RS14880	SG_RS14705	-	ygeA	Aspartate/glutamate racemase	Frameshift	c.20_21insG	p.Met10fs	Lineage II (N81)
466	SEN_RS14895	SEN_RS14895	SG_RS14720	-	kduI	5-keto-4-deoxyuronate isomerase	Frameshift	c.575_579delCCATG	p.Cys195fs	MRCA (N01)
467	SEN_RS14975	SEN_RS14975	-	-	vapB	Antitoxin VapB	Frameshift	c.14delT	p.Phe7fs	Lineage IV (N02)	ROD30
468	SEN_RS23780	SEN_RS23780	SG_RS23535	-	-	Hypothetical protein	-	-	-	Ancestry
469	SEN_RS24430	SEN_RS24430	SG_RS24265	-	-	Hypothetical protein	-	-	-	Ancestry
470	SEN_RS24435	SEN_RS24435	SG_RS24270	-	-	Hypothetical protein	-	-	-	Ancestry
471	SEN_RS23800	SEN_RS23800	SG_RS23555	-	-	Adenine glycosylase	-	-	-	Ancestry
472	SEN_RS15380	SEN_RS15380	SG_RS15145	-	speC	Ornithine decarboxylase	Frameshift	c.1269_1272delGCGT	p.Arg424fs	Gal&Pul
473	SEN_RS15515	SEN_RS15515	SG_RS15280	-	yghU	Glutathione-dependent disulfide-bond oxidoreductase	Frameshift	c.153delG	p.Thr52fs	Gal&Pul
474	SEN_RS15645	SEN_RS15645	SG_RS15410	-	-	Sodium:sulfate symporter	Stop codon gained	c.992G>A	p.Trp331*	MRCA (N01)
475	SEN_RS23820	SEN_RS23820	SG_RS23575	-	-	Hypothetical protein	-	-	-	Ancestry
476	SEN_RS23835	SEN_RS23835	SG_RS23590	-	-	Hypothetical protein	Frameshift	c.83delC	p.Pro28fs	Lineage III (N83)
477	SEN_RS15915	SEN_RS15915	SG_RS15680	-	patA	Putrescine aminotransferase	Frameshift	c.740dupT	p.Leu248fs	Lineage II (N81)
478	SEN_RS15940	SEN_RS15940	SG_RS15705	-	ygjR	Gfo/Idh/MocA family oxidoreductase	Stop codon gained	c.456C>G	p.Tyr152*	Gal&Pul
479	SEN_RS15985	SEN_RS15985	SG_RS15750	-	yqjF	DoxX family protein	Frameshift	c.242dupT	p.Thr82fs	MRCA (N01)
480	SEN_RS16020	SEN_RS16020	SG_RS15785	-	yhaO	Membrane protein	Stop codon gained	c.1133G>A	p.Trp378*	MRCA (N01)
481	SEN_RS16025	SEN_RS16025	SG_RS15790	-	tdcG	L-serine ammonia-lyase	Frameshift	c.552delG	p.Leu186fs	Gal&Pul
482	SEN_RS23840	SEN_RS23840	SG_RS23595	-	-	Hypothetical protein	-	-	-	Ancestry
483	SEN_RS16250	SEN_RS16250	SG_RS16015	-	-	XRE family transcriptional regulator	Frameshift	c.437_438insT	p.Ser147fs	Gal&Pul
484	SEN_RS23850	SEN_RS23850	SG_RS23605	-	-	Hypothetical protein	-	-	-	Ancestry
485	SEN_RS16465	SEN_RS16465	SG_RS16230	-	yhcG	DUF1016 domain-containing protein	Frameshift	c.810_838dupAGTAGGCAAATTCGGTTATGCGGATGCCG	p.Gly280fs	Lineage I (N11)
486	SG_RS23610	-	SG_RS23610	-	-	Hypothetical protein	-	-	-	Ancestry
487	SEN_RS16660	SEN_RS16660	SG_RS16425	-	yhdE	Septum formation inhibitor Maf	Stop codon gained	c.40C>T	p.Gln14*	Lineage IV (N02)	Reversed in YZU0087
488	SEN_RS23855	SEN_RS23855	SG_RS23615	-	-	Hypothetical protein	-	-	-	Ancestry
489	SEN_RS16835	SEN_RS16835	SG_RS20380	-	smf	DNA-protecting protein DprA	Frameshift	c.477delG	p.Gly161fs	Gal&Pul
490	SEN_RS17095	SEN_RS17095	SG_RS20120	-	kefB	Glutathione-regulated potassium-efflux system protein KefB	Frameshift	c.862_863insC	p.Tyr288fs	MRCA (N01)
491	SEN_RS24465	SEN_RS24465	SG_RS24350	-	-	Hypothetical protein	-	-	-	Ancestry
492	SEN_RS17205	SEN_RS17205	SG_RS20010	-	yhfL	DUF4223 domain-containing protein	Frameshift	c.86delA	p.Asn29fs	Lineage IV (N02)
493	SEN_RS17205	SEN_RS17205	SG_RS20010	-	yhfL	DUF4223 domain-containing protein	Frameshift	c.86delA	p.Asn29fs	Lineage II (N81)
494	SEN_RS17485	SEN_RS17485	SG_RS19730	-	glgX	Glycogen debranching protein GlgX	Stop codon gained	c.1753C>T	p.Gln585*	MRCA (N01)
495	SEN_RS17490	SEN_RS17490	SG_RS19725	-	glgB	1,4-alpha-glucan branching enzyme	Frameshift	c.1770delG	p.Gly592fs	MRCA (N01)
496	SEN_RS24475	SEN_RS24475	SG_RS24340	-	-	Hypothetical protein	Frameshift	c.267delT	p.Leu92fs	MRCA (N01)
497	SEN_RS17545	SEN_RS17545	SG_RS19670	-	-	Phosphotriesterase	Frameshift	c.888delT	p.Leu297fs	Gal&Pul
498	SEN_RS17725	SEN_RS17725	SG_RS19490	-	yhiH	ABC transporter ATP-binding protein/permease	Stop codon gained	c.1804C>T	p.Gln602*	MRCA (N01)
499	SEN_RS17735	SEN_RS17735	SG_RS19480	-	yhiN	NAD(P)/FAD-dependent oxidoreductase	Stop codon gained	c.240G>A	p.Trp80*	Lineage I (N11)
500	SEN_RS17850	SEN_RS17850	SG_RS19365	-	yhjH	Cyclic-guanylate-specific phosphodiesterase	Stop codon gained	c.386G>A	p.Trp129*	MRCA (N01)
501	SEN_RS17875	SEN_RS17875	SG_RS19340	-	bcsC	Cellulose biosynthesis protein BcsC	Inframe deletion	c.946_1191del	p.Gln316_Tyr397del	Lineage I (N11)
502	SEN_RS17915	SEN_RS17915	SG_RS19300	-	bcsG	Cellulose biosynthesis protein BcsG	Stop codon gained	c.1135G>T	p.Glu379*	Gal&Pul
503	SEN_RS17950	SEN_RS17950	SG_RS19265	-	dppB	Dipeptide ABC transporter permease DppB	Stop codon gained	c.266G>A	p.Trp89*	Lineage I (N11)
504	SEN_RS24480	SEN_RS24480	SG_RS24335	-	-	Hypothetical protein	-	-	-	Ancestry
505	SEN_RS17995	SEN_RS17995	SG_RS19225	-	lpfE	Long polar fimbrial protein LpfE	Frameshift	c.367delC	p.Gln123fs	MRCA (N01)
506	SEN_RS18005	SEN_RS18005	SG_RS19215,SG_RS19210	-	lpfC	Outer membrane usher protein LpfC	Frameshift	c.224delA	p.Met78fs	Gal&Pul
507	SEN_RS18080	SEN_RS18080	SG_RS19135	-	-	GNAT family N-acetyltransferase	Stop codon gained	c.113G>A	p.Trp38*	Lineage I (N11)
508	SEN_RS18105	SEN_RS18105	SG_RS19110	-	yiaH	Acyltransferase	Frameshift	c.198delT	p.Phe66fs	Lineage III (N83)	Homoplastic in N68
509	SEN_RS18275	SEN_RS18275	SG_RS18940	-	-	Autotransporter adhesin SadA	Frameshift	c.89delA	p.Asn30fs	MRCA (N01)
510	SEN_RS18310	SEN_RS18310	SG_RS18905	-	-	MFS transporter	Stop codon gained	c.802C>T	p.Gln268*	MRCA (N01)
511	SEN_RS18565	SEN_RS18565	SG_RS18650	-	yicJ	Glycoside-pentoside-hexuronide family transporter	Frameshift	c.673delT	p.Trp225fs	Gal&Pul
512	SEN_RS18580	SEN_RS18580	SG_RS18635	-	-	ATP-binding protein	-	-	-	Ancestry	SPI-3
513	SEN_RS18650	SEN_RS18650	SG_RS18565	-	dgaE	D-glucosaminate-6-phosphate ammonia lyase	Stop codon gained	c.706C>T	p.Gln236*	Lineage IV (N02)
514	SEN_RS23945	SEN_RS23945	SG_RS23715	-	-	Addiction module toxin RelE	-	-	-	Ancestry
515	SEN_RS18690	SEN_RS18690	SG_RS18525	-	nepI	Purine ribonucleoside efflux pump NepI	Frameshift	c.402_598del	p.Leu136fs	Lineage II (N81)
516	SEN_RS18770	SEN_RS18770	SG_RS18445	-	-	Membrane protein	Frameshift	c.647delG	p.Gly216fs	Lineage I (N11)
517	SEN_RS18780	SEN_RS18780	SG_RS18435	-	-	Hypothetical protein	Frameshift	c.301delG	p.Gly101fs	MRCA (N01)
518	SG_RS23705	-	SG_RS23705	-	-	Hypothetical protein	-	-	-	Ancestry
519	SEN_RS18890	SEN_RS18890	SG_RS18325	-	torA	Trimethylamine-N-oxide reductase TorA	Gene fusion	NC_011294.1:g.3900114_3896449del	-	MRCA (N01)
520	SEN_RS18895	SEN_RS18895	SG_RS18320	-	torC	Pentaheme c-type cytochrome TorC	Deletion	NC_011294.1:g.3900114_3896449del	p.0?	MRCA (N01)
521	SEN_RS18900	SEN_RS18900	SG_RS18315	-	torR	Two-component system response regulator TorR	Deletion	NC_011294.1:g.3900114_3896449del	p.0?	MRCA (N01)
522	SEN_RS18905	SEN_RS18905	SG_RS18310	-	torT	TMAO reductase system periplasmic protein TorT	Gene fusion	NC_011294.1:g.3900114_3896449del	-	MRCA (N01)
523	SEN_RS18910	SEN_RS18910	SG_RS18305	-	torS	TMAO reductase system sensor histidine kinase/response regulator TorS	Frameshift	c.1453delG	p.Ala485fs	Gal&Pul
524	SEN_RS18915	SEN_RS18915	SG_RS18300	-	dgoT	MFS transporter	Stop codon gained	c.790C>T	p.Gln264*	Lineage III (N83)
525	SEN_RS18945	SEN_RS18945	SG_RS18270	-	-	MFS transporter	Frameshift	c.768dupG	p.Met257fs	MRCA (N01)
526	SEN_RS19130	SEN_RS19130	SG_RS18085	-	atpI	F0F1 ATP synthase subunit I	Frameshift	c.152_153insT	p.Met52fs	MRCA (N01)
527	SG_RS18010	SEN_RS19205,SEN_RS23960	SG_RS18010	-	yieO	MFS transporter	Frameshift	c.208_211delGCTG	p.Ala70fs	MRCA (N01)
528	SEN_RS19640	SEN_RS19640	SG_RS17570	-	-	Arylsulfatase	Stop codon gained	c.1546C>T	p.Gln516*	MRCA (N01)
529	SG_RS22430	-	SG_RS22430	-	-	Hypothetical protein	-	-	-	Ancestry
530	SEN_RS19730	SEN_RS19730	SG_RS17270	-	-	Hypothetical protein	-	-	-	Ancestry
531	SEN_RS19750	SEN_RS19750	SG_RS17250	-	yihI	GTPase-activating protein	Frameshift	c.9delA	p.Lys3fs	Gal&Pul
532	SEN_RS19780	SEN_RS19780	SG_RS17220	-	-	HAD family phosphatase	Frameshift	c.281delT	p.Leu94fs	Lineage II (N81)
533	SEN_RS19800	SEN_RS19800	SG_RS17200	-	-	RimK-like ATP-grasp domain protein	Stop codon gained	c.349G>T	p.Glu117*	MRCA (N01)
534	SEN_RS19820	SEN_RS19820	SG_RS17180	-	yihP	Hypothetical protein	Frameshift	c.1150_1151insTCTCCCA	p.Gln386fs	MRCA (N01)
535	SEN_RS19830	SEN_RS19830	SG_RS17170	-	yihR	Aldose-1-epimerase	Stop codon gained	c.458C>A	p.Ser153*	Lineage III (N83)
536	SEN_RS19840	SEN_RS19840	SG_RS17160	-	yihT	Sulfofructosephosphate aldolase	Inframe deletion	c.412_834del	p.Arg138_Gln278del	MRCA (N01)
537	SEN_RS24515	SEN_RS24515	SG_RS24290	-	-	Hypothetical protein	-	-	-	Ancestry
538	SEN_RS19980	SEN_RS19980	SG_RS17020	-	rhaA	L-rhamnose isomerase	Stop codon gained	c.473G>A	p.Trp158*	Lineage III (N83)	Reversed in YZU0011 by c.472T>A
539	SEN_RS20030	SEN_RS20030	SG_RS16965	-	yiiM	6-N-hydroxylaminopurine resistance protein	Frameshift	c.20_50delAGTCTGATGACTCGCTTTTTTTGTATCCGCG	p.Glu7fs	Lineage II (N81)
540	SEN_RS20070	SEN_RS20070	SG_RS16925	-	sbp	Sulfate ABC transporter substrate-binding protein	Frameshift	c.867delA	p.Lys289fs	Lineage III (N83)
541	SEN_RS20085	SEN_RS20085	SG_RS16910	-	mak	Aminoimidazole riboside kinase	Stop codon gained	c.190C>T	p.Gln64*	Lineage III (N83)
542	SEN_RS20110	SEN_RS20110	SG_RS16885	-	lsrK	Autoinducer-2 kinase	Stop codon gained	c.1380C>A	p.Cys460*	Lineage IV (N02)
543	SEN_RS20125	SEN_RS20125	SG_RS16870	-	lsrC	Autoinducer 2 import system permease LsrC	Stop codon gained	c.860G>A	p.Trp287*	Lineage II (N81)
544	SEN_RS20175	SEN_RS20175	SG_RS16820	-	glpX	Class II fructose-bisphosphatase	Gene fusion	NC_011294.1:g.4163551_4161545del	-	Lineage III (N83)
545	SEN_RS20180	SEN_RS20180	SG_RS16815	-	glpK	Glycerol kinase	Gene fusion	NC_011294.1:g.4163551_4161545del	-	Lineage III (N83)
546	SEN_RS20290	SEN_RS20290	SG_RS16705	-	-	PLP-dependent aminotransferase family protein	Frameshift	c.259_260insGCCGCCAGGGGATTCCGCATATTCAGGGGCAGCACAGCCT	p.Ser103fs	Lineage II (N81)	ROD34, Homoplastic in YZU0094 and YZU0095
547	SEN_RS20360	SEN_RS20360	SG_RS16635	-	cptA	Phosphoethanolamine transferase CptA	Frameshift	c.1263delC	p.Asp421fs	Gal&Pul
548	SEN_RS24520	SEN_RS24520	SG_RS24285	-	-	ABC transporter ATP-binding protein	-	-	-	Ancestry
549	SEN_RS24525	SEN_RS24525	SG_RS24300	-	-	Hypothetical protein	-	-	-	Ancestry
550	SEN_RS24010	SEN_RS24010	SG_RS23660	-	-	Transcriptional regulator	-	-	-	Ancestry
551	SEN_RS20590	SEN_RS20590	SG_RS17375	-	nudC	NADH pyrophosphatase	Frameshift	c.197delG	p.Gly66fs	Lineage IV (N02)
552	SEN_RS24030	SEN_RS24030	SG_RS23805	-	-	Hypothetical protein	-	-	-	Ancestry
553	SEN_RS20755	SEN_RS20755	SG_RS20525	-	-	Hypothetical protein	Frameshift	c.363delA	p.Asn124fs	Lineage IV (N02)	Homoplastic in YZU0038 and N38
554	SEN_RS20760	SEN_RS20760	SG_RS20530	-	-	Serine acetyltransferase	Frameshift	c.366delA	p.Thr125fs	Lineage II (N81)	Homoplastic in N77
555	SEN_RS20990	SEN_RS20990	SG_RS20760	-	yjcB	Membrane protein	Frameshift	c.199_200insC	p.Ala68fs	Lineage II (N81)
556	SEN_RS21015	SEN_RS21015	SG_RS20785	-	yjcD	NCS2 family permease	Stop codon gained	c.79C>T	p.Gln27*	Lineage II (N81)
557	SEN_RS21190	SEN_RS21190	SG_RS20960	-	melB	Melibiose:sodium transporter MelB	Frameshift	c.838_890delCTGCTGACGCTGATTGTCTTCCCCCGGCTGGTGAAAATGTTATCGCGGCGGAT	p.Leu280fs	MRCA (N01)
558	SEN_RS21220	SEN_RS21220	SG_RS20990	-	-	Dimethyl sulfoxide reductase subunit A	-	-	-	Ancestry
559	SEN_RS21255	SEN_RS21255	SG_RS21025	-	-	GerE family regulatory protein	Frameshift	c.101delA	p.Val37fs	Lineage IV (N02)
560	SEN_RS21280	SEN_RS21280	SG_RS21050	-	phoN	Non-specific acid phosphatase	Stop codon gained	c.634G>T	p.Glu212*	Lineage II (N81)
561	SEN_RS21280	SEN_RS21280	SG_RS21050	-	phoN	Non-specific acid phosphatase	Start codon lost	c.3G>A	p.Met1?	Lineage IV (N02)
562	SEN_RS21330	SEN_RS21330	SG_RS21095	-	yjeH	L-methionine/branched-chain amino acid transporter	Frameshift	c.800delC	p.Ala267fs	MRCA (N01)
563	SEN_RS21420	SEN_RS21420	SG_RS21185	-	yjeO	DUF2645 family protein	Stop codon gained	c.281G>A	p.Trp94*	Lineage IV (N02)
564	SEN_RS21425	SEN_RS21425	SG_RS21190	-	yjeP	Miniconductance mechanosensitive channel MscM	Stop codon gained	c.1640G>A	p.Trp547*	Lineage I (N11)
565	SEN_RS21545	SEN_RS21545	SG_RS21310	-	yjfJ	PspA/IM30 family protein	Stop codon gained	c.436G>T	p.Glu146*	Lineage IV (N02)
566	SEN_RS21560	SEN_RS21560	SG_RS21325	-	yjfL	DUF350 domain-containing protein	Frameshift	c.45delT	p.Phe15fs	Lineage IV (N02)
567	SEN_RS21600	SEN_RS21600	SG_RS21365	-	ulaG	L-ascorbate-6-phosphate lactonase	Stop codon gained	c.60G>A	p.Trp20*	Lineage IV (N02)
568	SEN_RS21605	SEN_RS21605	SG_RS21370	-	ulaA	PTS ascorbate transporter subunit IIC	Frameshift	c.69delT	p.Phe23fs	Lineage IV (N02)
569	SEN_RS21640	SEN_RS21640	SG_RS21405	-	-	Hypothetical protein	-	-	-	Ancestry
570	SEN_RS24050	SEN_RS24050	SG_RS23825	-	-	Hypothetical protein	-	-	-	Ancestry
571	SEN_RS21810	SEN_RS21810	SG_RS21575	-	-	DUF4312 family protein	Frameshift	c.206dupT	p.Leu69fs	Lineage II (N81)
572	SEN_RS24550	SEN_RS24550	SG_RS24375	-	-	Hypothetical protein	-	-	-	Ancestry
573	SEN_RS21935	SEN_RS21935	SG_RS21705	-	arcA	Arginine deiminase	Start codon lost	c.-553_577del	p.Met1fs	Lineage I (N11)
574	SEN_RS24060	SEN_RS24060	SG_RS23845	-	-	Hypothetical protein	Deletion	c.-677_*261del	p.0?	Lineage I (N11)
575	SEN_RS24060	SEN_RS24060	SG_RS23845	-	-	Hypothetical protein	Frameshift	c.153delT	p.Phe51fs	Lineage II (N81)
576	SEN_RS21995	SEN_RS21995	-	-	-	Hypothetical protein	Frameshift	c.19_74delGCAGGCGGCAAGACTGTGAAGCCCCGGAGCTTACATCAGGTAAGCGACAGGGGCGA	p.Gly9fs	Gal&Pul
577	SG_RS23855	SEN_RS24075	SG_RS23855	-	-	Hypothetical protein	Frameshift	c.62_63insT	p.Leu23fs	MRCA (N01)
578	SEN_RS22015	SEN_RS22015	SG_RS21775	-	idnT	Fructuronate transporter	Gene fusion	NC_011294.1:g.4562370_4561509del	p.0?	MRCA (N01)
579	SEN_RS22020	SEN_RS22020	SG_RS21780	-	idnO	Gluconate 5-dehydrogenase	Gene fusion	NC_011294.1:g.4562370_4561509del	p.0?	MRCA (N01)
580	SEN_RS22045	SEN_RS22045	SG_RS21805	-	-	IS630 family transposase	-	-	-	Ancestry	SPI-10
581	SEN_RS24555	SEN_RS24555	SG_RS24380	-	-	Recombinase	-	-	-	Ancestry	SPI-10
582	SEN_RS22065	SEN_RS22065	SG_RS23860	-	-	IS3 family transposase	-	-	-	Ancestry	SPI-10
583	SEN_RS22080	SEN_RS22080	SG_RS23875	-	sefC	Outer membrane usher protein SefC	Stop codon gained	c.1136G>A	p.Trp379*	MRCA (N01)	SPI-10
584	SEN_RS22085	SEN_RS22085	SG_RS23880	-	sefD	Fimbrial protein	Frameshift	c.196delA	p.Ile66fs	Gal&Pul	SPI-10
586	SEN_RS22105	SEN_RS22105	SG_RS21870	-	dsbA	Thiol:disulfide interchange protein	Frameshift	c.62delT	p.Leu21fs	Lineage II (N81)	SPI-10
587	SEN_RS22115	SEN_RS22115	SG_RS21880	-	-	Low calcium response locus protein s	-	-	-	Ancestry
588	SEN_RS22140	SEN_RS22140	SG_RS21905	-	yjhP	SAM-dependent methyltransferase	Stop codon gained	c.1318C>T	p.Gln440*	Lineage IV (N02)
589	SEN_RS22140	SEN_RS22140	SG_RS21905	-	yjhP	SAM-dependent methyltransferase	Stop codon gained	c.1318C>T	p.Gln440*	Lineage II (N81)
590	SEN_RS22160	SEN_RS22160	SG_RS21925	-	-	Hypothetical protein	Stop codon gained	c.202G>T	p.Glu68*	Lineage III (N83)
591	SEN_RS22200	SEN_RS22200	SG_RS21965	-	yjiE	HTH-type transcriptional regulator	Stop codon gained	c.181C>T	p.Gln61*	MRCA (N01)
592	SEN_RS22220	SEN_RS22220	SG_RS21985	-	-	Hypothetical protein	-	-	-	Ancestry
593	SEN_RS22245	SEN_RS22245	SG_RS23905	-	gabD	NAD-dependent succinate-semialdehyde dehydrogenase	Gene fusion	NC_011294.1:g.4602912_4607434del	-	Gal&Pul
594	SEN_RS22250	SEN_RS22250	-	-	-	Hypothetical protein	Deletion	NC_011294.1:g.4602912_4607434del	p.0?	Gal&Pul
595	SEN_RS22255	SEN_RS22255	-	-	yjiS	DUF1127 domain-containing protein	Deletion	NC_011294.1:g.4602912_4607434del	p.0?	Gal&Pul
596	SEN_RS22260	SEN_RS22260	-	-	-	DUF91 domain-containing protein	Deletion	NC_011294.1:g.4602912_4607434del	p.0?	Gal&Pul	ROD40
597	SEN_RS22265	SEN_RS22265	SG_RS22010	-	hsdR	Type I restriction endonuclease subunit R	Gene fusion	NC_011294.1:g.4602912_4607434del	-	Gal&Pul	ROD40
598	SEN_RS24110	SEN_RS24110	SG_RS23910	-	-	Restriction endonuclease	-	-	-	Ancestry	ROD40
599	SEN_RS22295	SEN_RS22295	SG_RS22040	-	-	Restriction endonuclease subunit M	Frameshift	c.170delA	p.Ile60fs	Lineage III (N83)	ROD40, Homoplastic in YZU0066
600	SEN_RS22300	SEN_RS22300	SG_RS22045	-	-	Restriction endonuclease subunit M	Frameshift	c.408delA	p.Lys138fs	MRCA (N01)	ROD40
601	SEN_RS22310	SEN_RS22310	SG_RS22055	-	-	DUF2075 domain-containing protein	Frameshift	c.1594delA	p.Asn534fs	MRCA (N01)	ROD40
602	SEN_RS22335	SEN_RS22335	SG_RS22080	-	yjiY	Carbon starvation protein	Inframe deletion	c.1677_2120del	p.Gly560_Glu707del	Lineage I (N11)
603	SEN_RS22375	SEN_RS22375	SG_RS22120	-	-	SIS domain-containing protein	Stop codon gained	c.235G>T	p.Glu79*	Lineage I (N11)
604	SEN_RS22515	SEN_RS22515	SG_RS22250	-	deoA	Thymidine phosphorylase	Frameshift	c.502delT	p.Tyr168fs	Lineage I (N11)
605	SEN_RS24120	SEN_RS24120	SG_RS23920	-	-	Methionine aminopeptidase	-	-	-	Ancestry
606	SEN_RS22580	SEN_RS22580	SG_RS22315	-	gpmB	Phosphoglycerate mutase GpmB	Stop codon gained	c.52C>T	p.Arg18*	MRCA (N01)
607	SEN_RS22610	SEN_RS22610	SG_RS22345,SG_RS24400	-	sthE	Type 1 fimbrial protein	Frameshift	c.116_153delTTGTGGTGGATAGCCACGCCTATACCGCAGGCGAGGTG	p.Val41fs	Gal&Pul
608	SEN_RS22625	SEN_RS22625	SG_RS22360	-	sthB	Fimbrial assembly chaperone	Stop codon gained	c.184C>T	p.Gln62*	Gal&Pul
609	SEEP9120_022740	-	-	SEEP9120_022740	-	Integrase	Frameshift	c.913_923delCATTTCCATAA	p.His305fs	Lineage III (N83)
610	YZU0093_04415	-	-	SEEP9120_022785	-	Transposase	Frameshift	c.244delG	p.Val82fs	MRCA (N01)	Reversed in N83 and N14
611	SEEP9120_022790	-	-	SEEP9120_022790	-	Hypothetical prtein	-	-	-	Ancestry
612	YZU0093_04509	-	-	SEEP9120_022870	faeJ	Fimbrial protein	Frameshift	c.666_667delGG	p.Val223fs	Lineage IV (N02)
613	SEEP9120_022895	-	-	SEEP9120_022895	-	Hypothetical protein	-	-	-	Ancestry
614	SEEP9120_022935	-	-	SEEP9120_022935	-	DNA replication protein	-	-	-	Ancestry
615	SEEP9120_022945	-	-	SEEP9120_022945	-	Hypothetical protein	-	-	-	Ancestry
616	SEEP9120_022950	-	-	SEEP9120_022950	-	Disulfide bond formation protein DsbA	Frameshift	c.208_209insG	p.Asn73fs	Lineage I (N11)
617	SEEP9120_022965	-	-	SEEP9120_022965	-	Conjugal transfer protein TraI	Frameshift	c.4008_4072delGGCCGGTGACCGGATGCGTTTCACGAAGAGTGACAGGGAACGCGGGTATGTGGCCAACAGCGTCT	p.Met1341fs	Lineage II (N81)
618	SEEP9120_022985	-	-	SEEP9120_022985	-	Hypothetical protein	Frameshift	c.118_119insGCTTT	p.Ser43fs	Lineage III (N83)
619	SG_p0082	-	-	SEEP9120_023050	-	Conjugal transfer protein TraC	Frameshift	c.514delA	p.Ser172fs	MRCA (N01)
620	SEEP9120_023140	-	-	SEEP9120_023140	-	Recombinase	Gene fusion	CP012348.1:g.84039_84026delCTTTTTTGCGCGTG	-	Lineage III (N83)
621	SG_p0101	-	-	SEEP9120_023150	-	Chromosome partitioning protein ParB	Frameshift	c.285_298delTCGCCGTCTGGCGG	p.Arg96fs	MRCA (N01)
