# Supplementary material for: Loss and Gain in the Evolution of the Salmonella enterica Serovar Gallinarum Biovar Pullorum Genome
Source: mSphere. 2019 Apr 3;4(2):e00627-18. doi: 10.1128/mSphere.00627-18 (PMC6449608; doi:10.1128/mSphere.00627-18)
Supplement: TABLE S5 [file mSphere.00627-18-st005.xlsx]

## Sheet: Tab S7
	Table S5. Degraded metabolic pathways and transport systems affected by gene inactivation
	Pathway and transport systems	Gal&Pul	N01	Lineage IV	Lineage I	Lineage II	Lineage III
Amino-acid metabolism and transport	L-leucine biosynthesis		leuA, leuD2
	L-isoleucine biosynthesis I		ilvI
	L-methionine biosynthesis I, L-cysteine degradation II				malY
	L-arginine degradation II (AST pathway)	astA			astC	astB
	L-arginine degradation (ADI pathway)				arcA
	L-serine degradation	tdcG
	4-aminobutanoate (GABA) degradation II	gabD	gabT
	L-glutamate transport	gadC	gltL
	L-histidine transport		hisJ
	Dipeptide transport				dppB
	Glutathione transport						gsiD
Amine and polyamine metabolism	Putrescine biosynthesis III (ODC pathway)	speC
	Putrescine degradation I					patA	patD
Carbohydrate metabolism	Glycogen biosynthesis and utilization		glgB, treZ, glgX		treX
	Gluconeogenesis I, Glycolysis I/II		pps				glpX
	Peptidoglycan metabolism		ddlB, yfeW
	Pentose phosphate pathway			dgaE	talA
	GDP-mannose biosynthesis					manC
	D-galacturonate degradation	uxaA1
	Citrate degradation		citE2
	Pectin degradation		kduI
	Glycerol degradation I						glpK
	L-rhamnose degradation I						rhaA
	D-galactose degradation I						yihR
Nucleotide metabolism	Allantoin degradation IV (anaerobic)		allD
	Uracil degradation III		ydfG
	IMP biosynthesis (salvage pathway)					gsk
	Pyrimidine deoxyribonucleosides degradation				deoA
	Nitrate reduction III/VIII/IX			narZ
Cofactors and vitamins metabolism	Heme b biosynthesis I (aerobic)		hemF
	NAD salvage pathway III			nudC
	L-ascorbate metabolism and transport			ulaA, ulaG		ulaA_2
	Riboflavin metabolism			phoN		phoN
	Adenosylcobalamin biosynthesis				cbiF		cbiO, cbiL
	Arginine N-succinyltransferase (astA)
Sulfur metabolism	Tetrathionate reduction	asrA	asrB, ttrB
	Sulfate/thiosulfate transport		cysU				sbp
	Hydrogen sulfide biosynthesis						cysD
electron transfer	DMSO electron transfer		dmsA
	TMAO electron transfer		torA, torC
Osmoprotectant import	Glycine betaine transport		proW, osmV				osmW
Metabolism of other substances and energy	Oxidative phosphorylation		appC
	Phosphoglycerate transport			pgtP
	Selenate reduction					ynfE
	Nitrate reduction III/VIII/IX			narZ
DMSO dimethyl sulfoxide
TMAO trimethylamine N-oxide
IMP inosine monophosphate
